# Supplementary material for: Greater host influence and promiscuity: how an invasive seaweed host has advantages over co-occurring natives
Source: ISME Commun. 2025 Jul 16;5(1):ycaf120. doi: 10.1093/ismeco/ycaf120 (PMC12449580; doi:10.1093/ismeco/ycaf120)
Supplement: Supplementary_Tables_ycaf120 [file supplementary_tables_ycaf120.xlsx]

## Sheet: Tab.S1
Tab.S1. Metadata file including algal weight, shannon indices and environmental measurements.
Agar: G. vermiculophylla; Ves: F. vesiculosus ; Ser : F. serratus; Cont : Control filters with no adjacent algae; epi: living substrate (Seaweed surface biofilm) PC: non-living substrate (biofilm formed on polycarbonate filters); P: Panel position; B: bottle position on panels; Rep: replicate number of each sample
sample-id	Panel	bottle	prokaryote_shannon	microalgae_shannon	prokaryote_observed features after rarefaction at 2000 read depth	microalgae_observed features after rarefaction at 100 read depth	Seaweed_specimen_weight	Biofilm_Sample_area_square_mm	Treatment	Date	Timepoint	Exposure_time_days	Substrate	Isolation_source	Mean_Water_Conductivity_mS.cm	Mean_Water_Temperature	Mean_Water_Oxygen_ml.l	Mean_Water_Practical_SAL_IPSS	Mean_Total_radiation	Plastid_count_Average	BioSampleModel	Instrument
#q2:types	categorical	categorical	numeric	numeric	numeric	numeric	numeric	numeric	categorical	categorical	categorical	numeric	categorical	categorical	numeric	numeric	numeric	numeric	numeric	numeric	categorical	categorical
VesepiT1-1	P2	B2	4.20078	1.88215	462	14	82.72	15	F. vesiculosus	10_11_20	T1	7	Seaweed	Sw-F. vesiculosus	25.96	13.21	0.09	21.01	40.08	NA	Amplicon	Illumina MiSeq
AgarepiT1-2	P3	B1	4.90231	1.2015	277	6	74.23	21	G. vermiculophylla	10_11_20	T1	7	Seaweed	Sw-G. vermiculophylla	25.96	13.21	0.09	21.01	40.08	NA	Amplicon	Illumina MiSeq
AgarepiT1-3	P4	B1	5.02706	2.67873	418	20	44.02	20	G. vermiculophylla	10_11_20	T1	7	Seaweed	Sw-G. vermiculophylla	25.96	13.21	0.09	21.01	40.08	NA	Amplicon	Illumina MiSeq
SerepiT1-4	P4	B2	6.29561	1.62913	781	15	48.8	17	F. serratus	10_11_20	T1	7	Seaweed	Sw-F. serratus	25.96	13.21	0.09	21.01	40.08	NA	Amplicon	Illumina MiSeq
SerepiT1-5	P5	B1	5.46901	2.53414	479	17	48.62	21	F. serratus	10_11_20	T1	7	Seaweed	Sw-F. serratus	25.96	13.21	0.09	21.01	40.08	NA	Amplicon	Illumina MiSeq
VesepiT1-6	P5	B2	6.16073	1.86578	712	13	58.57	16	F. vesiculosus	10_11_20	T1	7	Seaweed	Sw-F. vesiculosus	25.96	13.21	0.09	21.01	40.08	NA	Amplicon	Illumina MiSeq
AgarepiT1-7	P6	B1	5.31675	1.86156	460	9	50.9	24	G. vermiculophylla	10_11_20	T1	7	Seaweed	Sw-G. vermiculophylla	25.96	13.21	0.09	21.01	40.08	NA	Amplicon	Illumina MiSeq
AgarepiT1-8	P6	B2	5.39816	2.44196	494	17	51.32	26	G. vermiculophylla	10_11_20	T1	7	Seaweed	Sw-G. vermiculophylla	25.96	13.21	0.09	21.01	40.08	NA	Amplicon	Illumina MiSeq
SerepiT1-9	P7	B1	6.2133	1.77792	766	15	49.59	15	F. serratus	10_11_20	T1	7	Seaweed	Sw-F. serratus	25.96	13.21	0.09	21.01	40.08	NA	Amplicon	Illumina MiSeq
VesepiT1-10	P7	B2	5.18131	1.75417	419	13	68.13	16	F. vesiculosus	10_11_20	T1	7	Seaweed	Sw-F. vesiculosus	25.96	13.21	0.09	21.01	40.08	NA	Amplicon	Illumina MiSeq
VesepiT1-11	P8	B2	5.77741	2.29319	579	16	95.8	18	F. vesiculosus	10_11_20	T1	7	Seaweed	Sw-F. vesiculosus	25.96	13.21	0.09	21.01	40.08	NA	Amplicon	Illumina MiSeq
VesepiT1-12	P9	B1	6.14962	1.7399	700	13	45.97	21	F. vesiculosus	10_11_20	T1	7	Seaweed	Sw-F. vesiculosus	25.96	13.21	0.09	21.01	40.08	NA	Amplicon	Illumina MiSeq
AgarepiT1-13	P9	B2	4.88379	1.6369	399	6	62.49	25	G. vermiculophylla	10_11_20	T1	7	Seaweed	Sw-G. vermiculophylla	25.96	13.21	0.09	21.01	40.08	NA	Amplicon	Illumina MiSeq
SerepiT1-14	P10	B1	6.44617	2.27247	901	13	53.28	11	F. serratus	10_11_20	T1	7	Seaweed	Sw-F. serratus	25.96	13.21	0.09	21.01	40.08	NA	Amplicon	Illumina MiSeq
SerepiT1-15	P10	B2	6.19617	2.02943	734	17	62.81	17	F. serratus	10_11_20	T1	7	Seaweed	Sw-F. serratus	25.96	13.21	0.09	21.01	40.08	NA	Amplicon	Illumina MiSeq
SerepiT1-16	P11	B1	4.97243	1.82112	335	9	66.61	22	F. serratus	10_11_20	T1	7	Seaweed	Sw-F. serratus	25.96	13.21	0.09	21.01	40.08	NA	Amplicon	Illumina MiSeq
AgarepiT1-17	P12	B1	5.22838	2.01605	419	13	68.57	25	G. vermiculophylla	10_11_20	T1	7	Seaweed	Sw-G. vermiculophylla	25.96	13.21	0.09	21.01	40.08	NA	Amplicon	Illumina MiSeq
VesepiT1-18	P12	B2	5.67528	2.18409	592	11	85.15	24	F. vesiculosus	10_11_20	T1	7	Seaweed	Sw-F. vesiculosus	25.96	13.21	0.09	21.01	40.08	NA	Amplicon	Illumina MiSeq
AmbWT1-19	NA	NA	NA	NA	NA	NA	0	0	Ambient water	10_11_20	T1	7	Ambient water	Ambient water	25.96	13.21	0.09	21.01	40.08	NA	Amplicon	Illumina MiSeq
ContPCT1-21	P2	B1	4.72871	1.74936	357	15	0	33	Control	10_11_20	T1	7	Polycarbonate	PC-Control	25.96	13.21	0.09	21.01	40.08	24	Amplicon	Illumina MiSeq
VesPCT1-22	P2	B2	5.24111	2.22051	462	19	82.72	33	F. vesiculosus	10_11_21	T1	7	Polycarbonate	PC-F. vesiculosus	25.96	13.21	0.09	21.01	40.08	168	Amplicon	Illumina MiSeq
AgarPCT1-23	P3	B1	4.65641	2.20021	437	15	71.8	33	G. vermiculophylla	10_11_20	T1	7	Polycarbonate	PC-G. vermiculophylla	25.96	13.21	0.09	21.01	40.08	28	Amplicon	Illumina MiSeq
ContPCT1-24	P3	B2	4.77808	2.36341	328	19	0	33	Control	10_11_20	T1	7	Polycarbonate	PC-Control	25.96	13.21	0.09	21.01	40.08	37	Amplicon	Illumina MiSeq
AgarPCT1-25	P4	B1	4.80641	2.04844	343	15	42.3	33	G. vermiculophylla	10_11_20	T1	7	Polycarbonate	PC-G. vermiculophylla	25.96	13.21	0.09	21.01	40.08	242	Amplicon	Illumina MiSeq
SerPCT1-26	P4	B2	4.66149	2.16789	265	16	46.96	33	F. serratus	10_11_20	T1	7	Polycarbonate	PC-F. serratus	25.96	13.21	0.09	21.01	40.08	61	Amplicon	Illumina MiSeq
SerPCT1-27	P5	B1	4.4168	0.591396	183	6	46.4	33	F. serratus	10_11_20	T1	7	Polycarbonate	PC-F. serratus	25.96	13.21	0.09	21.01	40.08	93	Amplicon	Illumina MiSeq
AgarPCT1-29	P6	B1	5.53492	2.05868	514	16	48.3	33	G. vermiculophylla	10_11_20	T1	7	Polycarbonate	PC-G. vermiculophylla	25.96	13.21	0.09	21.01	40.08	64	Amplicon	Illumina MiSeq
AgarPCT1-30	P6	B2	4.77134	1.76972	408	16	49.3	33	G. vermiculophylla	10_11_20	T1	7	Polycarbonate	PC-G. vermiculophylla	25.96	13.21	0.09	21.01	40.08	64	Amplicon	Illumina MiSeq
SerPCT1-31	P7	B1	4.92181	2.06396	385	14	47.1	33	F. serratus	10_11_20	T1	7	Polycarbonate	PC-F. serratus	25.96	13.21	0.09	21.01	40.08	74	Amplicon	Illumina MiSeq
VesPCT1-32	P7	B2	4.13963	1.88458	268	14	64.6	33	F. vesiculosus	10_11_20	T1	7	Polycarbonate	PC-F. vesiculosus	25.96	13.21	0.09	21.01	40.08	10	Amplicon	Illumina MiSeq
ContPCT1-33	P8	B1	4.37096	1.79649	265	12	0	33	Control	10_11_20	T1	7	Polycarbonate	PC-Control	25.96	13.21	0.09	21.01	40.08	60	Amplicon	Illumina MiSeq
VesPCT1-34	P8	B2	4.98628	1.66818	371	11	95.8	33	F. vesiculosus	10_11_20	T1	7	Polycarbonate	PC-F. vesiculosus	25.96	13.21	0.09	21.01	40.08	53	Amplicon	Illumina MiSeq
VesPCT1-35	P9	B1	5.53306	1.6752	514	13	43.7	33	F. vesiculosus	10_11_20	T1	7	Polycarbonate	PC-F. vesiculosus	25.96	13.21	0.09	21.01	40.08	106	Amplicon	Illumina MiSeq
AgarPCT1-36	P9	B2	5.25787	2.10081	479	17	58.3	33	G. vermiculophylla	10_11_20	T1	7	Polycarbonate	PC-G. vermiculophylla	25.96	13.21	0.09	21.01	40.08	312	Amplicon	Illumina MiSeq
SerPCT1-37	P10	B1	5.31861	1.9779	522	15	50.3	33	F. serratus	10_11_20	T1	7	Polycarbonate	PC-F. serratus	25.96	13.21	0.09	21.01	40.08	55	Amplicon	Illumina MiSeq
SerPCT1-38	P10	B2	5.11263	1.96148	438	11	61.5	33	F. serratus	10_11_20	T1	7	Polycarbonate	PC-F. serratus	25.96	13.21	0.09	21.01	40.08	161	Amplicon	Illumina MiSeq
SerPCT1-39	P11	B1	5.08689	2.42612	419	18	65	33	F. serratus	10_11_20	T1	7	Polycarbonate	PC-F. serratus	25.96	13.21	0.09	21.01	40.08	147	Amplicon	Illumina MiSeq
ContPCT1-40	P11	B2	5.54206	2.32228	588	17	0	33	Control	10_11_20	T1	7	Polycarbonate	PC-Control	25.96	13.21	0.09	21.01	40.08	250	Amplicon	Illumina MiSeq
AgarPCT1-41	P12	B1	5.0559	1.78702	315	12	64.3	33	G. vermiculophylla	10_11_20	T1	7	Polycarbonate	PC-G. vermiculophylla	25.96	13.21	0.09	21.01	40.08	273	Amplicon	Illumina MiSeq
VesPCT1-42	P12	B2	5.1753	1.85401	384	10	83.2	33	F. vesiculosus	10_11_20	T1	7	Polycarbonate	PC-F. vesiculosus	25.96	13.21	0.09	21.01	40.08	140	Amplicon	Illumina MiSeq
ContPCT1-43	P13	B1	3.75804	2.00483	247	17	0	33	Control	10_11_20	T1	7	Polycarbonate	PC-Control	25.96	13.21	0.09	21.01	40.08	38	Amplicon	Illumina MiSeq
ContPCT1-44	P13	B2	4.11839	2.02508	238	17	0	33	Control	10_11_20	T1	7	Polycarbonate	PC-Control	25.96	13.21	0.09	21.01	40.08	10	Amplicon	Illumina MiSeq
VesepiT2-45	P2	B2	6.5704	2.41423	967	23	82.72	15	F. vesiculosus	1_12_20	T2	14	Seaweed	Sw-F. vesiculosus	23.54	9.44	1.41	20.89	17.04	NA	Amplicon	Illumina MiSeq
AgarepiT2-46	P3	B1	5.54946	1.47768	617	12	71.8	21	G. vermiculophylla	1_12_20	T2	14	Seaweed	Sw-G. vermiculophylla	23.54	9.44	1.41	20.89	17.04	NA	Amplicon	Illumina MiSeq
AgarepiT2-47	P4	B1	5.26801	2.26155	535	18	42.3	20	G. vermiculophylla	1_12_20	T2	14	Seaweed	Sw-G. vermiculophylla	23.54	9.44	1.41	20.89	17.04	NA	Amplicon	Illumina MiSeq
SerepiT2-48	P4	B2	6.19697	1.73729	737	15	46.96	17	F. serratus	1_12_20	T2	14	Seaweed	Sw-F. serratus	23.54	9.44	1.41	20.89	17.04	NA	Amplicon	Illumina MiSeq
SerepiT2-49	P5	B1	5.46169	2.27545	467	18	46.4	21	F. serratus	1_12_20	T2	14	Seaweed	Sw-F. serratus	23.54	9.44	1.41	20.89	17.04	NA	Amplicon	Illumina MiSeq
VesepiT2-50	P5	B2	5.72326	NA	446	NA	56.3	16	F. vesiculosus	1_12_20	T2	14	Seaweed	Sw-F. vesiculosus	23.54	9.44	1.41	20.89	17.04	NA	Amplicon	Illumina MiSeq
AgarepiT2-51	P6	B1	4.96035	2.15652	448	12	48.3	24	G. vermiculophylla	1_12_20	T2	14	Seaweed	Sw-G. vermiculophylla	23.54	9.44	1.41	20.89	17.04	NA	Amplicon	Illumina MiSeq
AgarepiT2-52	P6	B2	4.17471	NA	203	NA	49.3	26	G. vermiculophylla	1_12_20	T2	14	Seaweed	Sw-G. vermiculophylla	23.54	9.44	1.41	20.89	17.04	NA	Amplicon	Illumina MiSeq
SerepiT2-53	P7	B1	6.02795	1.98236	647	10	47.1	15	F. serratus	1_12_20	T2	14	Seaweed	Sw-F. serratus	23.54	9.44	1.41	20.89	17.04	NA	Amplicon	Illumina MiSeq
VesepiT2-54	P7	B2	5.93364	2.16078	695	16	64.6	16	F. vesiculosus	1_12_20	T2	14	Seaweed	Sw-F. vesiculosus	23.54	9.44	1.41	20.89	17.04	NA	Amplicon	Illumina MiSeq
VesepiT2-55	P8	B2	6.09047	2.20785	673	16	95.8	18	F. vesiculosus	1_12_20	T2	14	Seaweed	Sw-F. vesiculosus	23.54	9.44	1.41	20.89	17.04	NA	Amplicon	Illumina MiSeq
VesepiT2-56	P9	B1	5.74587	1.77054	511	8	43.7	21	F. vesiculosus	1_12_20	T2	14	Seaweed	Sw-F. vesiculosus	23.54	9.44	1.41	20.89	17.04	NA	Amplicon	Illumina MiSeq
AgarepiT2-57	P9	B2	5.24548	2.12685	534	10	58.3	25	G. vermiculophylla	1_12_20	T2	14	Seaweed	Sw-G. vermiculophylla	23.54	9.44	1.41	20.89	17.04	NA	Amplicon	Illumina MiSeq
SerepiT2-58	P10	B1	5.10546	NA	370	NA	50.3	11	F. serratus	1_12_20	T2	14	Seaweed	Sw-F. serratus	23.54	9.44	1.41	20.89	17.04	NA	Amplicon	Illumina MiSeq
SerepiT2-59	P10	B2	6.12198	2.28936	632	17	61.5	17	F. serratus	1_12_20	T2	14	Seaweed	Sw-F. serratus	23.54	9.44	1.41	20.89	17.04	NA	Amplicon	Illumina MiSeq
SerepiT2-60	P11	B1	5.94745	2.61641	695	17	65	22	F. serratus	1_12_20	T2	14	Seaweed	Sw-F. serratus	23.54	9.44	1.41	20.89	17.04	NA	Amplicon	Illumina MiSeq
AgarepiT2-61	P12	B1	5.18797	1.86462	508	13	64.3	25	G. vermiculophylla	1_12_20	T2	14	Seaweed	Sw-G. vermiculophylla	23.54	9.44	1.41	20.89	17.04	NA	Amplicon	Illumina MiSeq
VesepiT2-62	P12	B2	5.44318	2.37019	562	17	83.2	24	F. vesiculosus	1_12_20	T2	14	Seaweed	Sw-F. vesiculosus	23.54	9.44	1.41	20.89	17.04	NA	Amplicon	Illumina MiSeq
ContPCT2-64	P1	B1	5.24918	1.0481	409	10	0	33	Control	1_12_20	T2	14	Polycarbonate	PC-Control	23.54	9.44	1.41	20.89	17.04	89	Amplicon	Illumina MiSeq
ContPCT2-65	P1	B2	6.17335	2.15352	778	22	0	33	Control	1_12_20	T2	14	Polycarbonate	PC-Control	23.54	9.44	1.41	20.89	17.04	171	Amplicon	Illumina MiSeq
ContPCT2-66	P2	B1	5.47819	1.29974	483	12	0	33	Control	1_12_20	T2	14	Polycarbonate	PC-Control	23.54	9.44	1.41	20.89	17.04	580	Amplicon	Illumina MiSeq
VesPCT2-67	P2	B2	5.49624	1.24093	513	9	82.72	33	F. vesiculosus	1_12_20	T2	14	Polycarbonate	PC-F. vesiculosus	23.54	9.44	1.41	20.89	17.04	186	Amplicon	Illumina MiSeq
AgarPCT2-68	P3	B1	5.91977	1.63296	612	9	71.8	33	G. vermiculophylla	1_12_20	T2	14	Polycarbonate	PC-G. vermiculophylla	23.54	9.44	1.41	20.89	17.04	449	Amplicon	Illumina MiSeq
ContPCT2-69	P3	B2	5.61574	2.28843	554	21	0	33	Control	1_12_20	T2	14	Polycarbonate	PC-Control	23.54	9.44	1.41	20.89	17.04	145	Amplicon	Illumina MiSeq
AgarPCT2-70	P4	B1	5.58382	1.6321	514	12	42.3	33	G. vermiculophylla	1_12_20	T2	14	Polycarbonate	PC-G. vermiculophylla	23.54	9.44	1.41	20.89	17.04	587	Amplicon	Illumina MiSeq
SerPCT2-71	P4	B2	5.46748	1.25142	568	14	46.96	33	F. serratus	1_12_20	T2	14	Polycarbonate	PC-F. serratus	23.54	9.44	1.41	20.89	17.04	334	Amplicon	Illumina MiSeq
SerPCT2-72	P5	B1	5.47621	1.70251	493	12	46.4	33	F. serratus	1_12_20	T2	14	Polycarbonate	PC-F. serratus	23.54	9.44	1.41	20.89	17.04	691	Amplicon	Illumina MiSeq
VesPCT2-73	P5	B2	5.29012	1.48837	399	7	56.3	33	F. vesiculosus	1_12_20	T2	14	Polycarbonate	PC-F. vesiculosus	23.54	9.44	1.41	20.89	17.04	212	Amplicon	Illumina MiSeq
AgarPCT2-74	P6	B1	5.55706	2.1359	475	16	48.3	33	G. vermiculophylla	1_12_20	T2	14	Polycarbonate	PC-G. vermiculophylla	23.54	9.44	1.41	20.89	17.04	382	Amplicon	Illumina MiSeq
AgarPCT2-75	P6	B2	4.66154	1.55231	357	12	49.3	33	G. vermiculophylla	1_12_20	T2	14	Polycarbonate	PC-G. vermiculophylla	23.54	9.44	1.41	20.89	17.04	165	Amplicon	Illumina MiSeq
SerPCT2-76	P7	B1	5.17467	2.2328	462	17	47.1	33	F. serratus	1_12_20	T2	14	Polycarbonate	PC-F. serratus	23.54	9.44	1.41	20.89	17.04	29	Amplicon	Illumina MiSeq
VesPCT2-77	P7	B2	4.90213	2.0537	482	17	64.6	33	F. vesiculosus	1_12_20	T2	14	Polycarbonate	PC-F. vesiculosus	23.54	9.44	1.41	20.89	17.04	196	Amplicon	Illumina MiSeq
ContPCT2-78	P8	B1	5.72009	1.49426	560	7	0	33	Control	1_12_20	T2	14	Polycarbonate	PC-Control	23.54	9.44	1.41	20.89	17.04	432	Amplicon	Illumina MiSeq
VesPCT2-79	P8	B2	5.29006	1.83889	476	13	95.8	33	F. vesiculosus	1_12_20	T2	14	Polycarbonate	PC-F. vesiculosus	23.54	9.44	1.41	20.89	17.04	114	Amplicon	Illumina MiSeq
VesPCT2-80	P9	B1	5.89951	2.24255	637	19	43.7	33	F. vesiculosus	1_12_20	T2	14	Polycarbonate	PC-F. vesiculosus	23.54	9.44	1.41	20.89	17.04	257	Amplicon	Illumina MiSeq
AgarPCT2-81	P9	B2	5.08003	1.56895	399	13	58.3	33	G. vermiculophylla	1_12_20	T2	14	Polycarbonate	PC-G. vermiculophylla	23.54	9.44	1.41	20.89	17.04	381	Amplicon	Illumina MiSeq
SerPCT2-82	P10	B1	5.50786	1.92301	480	18	50.3	33	F. serratus	1_12_20	T2	14	Polycarbonate	PC-F. serratus	23.54	9.44	1.41	20.89	17.04	264	Amplicon	Illumina MiSeq
SerPCT2-83	P10	B2	5.84055	1.58363	602	13	61.5	33	F. serratus	1_12_20	T2	14	Polycarbonate	PC-F. serratus	23.54	9.44	1.41	20.89	17.04	34	Amplicon	Illumina MiSeq
SerPCT2-84	P11	B1	5.05914	2.0188	377	12	65	33	F. serratus	1_12_20	T2	14	Polycarbonate	PC-F. serratus	23.54	9.44	1.41	20.89	17.04	28	Amplicon	Illumina MiSeq
ContPCT2-85	P11	B2	5.37116	1.45948	487	9	0	33	Control	1_12_20	T2	14	Polycarbonate	PC-Control	23.54	9.44	1.41	20.89	17.04	145	Amplicon	Illumina MiSeq
AgarPCT2-86	P12	B1	4.84633	2.1754	355	13	64.3	33	G. vermiculophylla	1_12_20	T2	14	Polycarbonate	PC-G. vermiculophylla	23.54	9.44	1.41	20.89	17.04	34	Amplicon	Illumina MiSeq
VesPCT2-87	P12	B2	5.46777	1.92088	531	14	83.2	33	F. vesiculosus	1_12_20	T2	14	Polycarbonate	PC-F. vesiculosus	23.54	9.44	1.41	20.89	17.04	915	Amplicon	Illumina MiSeq
AmbWT2-118	NA	NA	NA	NA	NA	NA	0	0	Ambient water	1_12_20	T2	14	Ambient water	Ambient water	23.54	9.44	1.41	20.89	17.04	NA	Amplicon	Illumina MiSeq
ContPCT2-88	P13	B1	NA	NA	NA	NA	0	33	Control	1_12_20	T2	14	Polycarbonate	PC-Control	23.54	9.44	1.41	20.89	17.04	59	Amplicon	Illumina MiSeq
ContPCT2-89	P13	B2	NA	NA	NA	NA	0	33	Control	1_12_20	T2	14	Polycarbonate	PC-Control	23.54	9.44	1.41	20.89	17.04	220	Amplicon	Illumina MiSeq
Samples reported as NA are those excluded from statistical analysis

## Sheet: Tab.S2-A
Tab.S2-A- Reclassified ASVs after application of the phylogenetic approach for further classification of unassigned ASVs
Qiime2 sequence hash codes	Final annotation in taxonomy file	Read counts	Minimum bootstrap support to closest reference in decimal	The total length to the closest reference	Closest reference	Taxonomy of the closest reference at the finest level
206f4d56034f7c2607fb3487287eccf3	Bacteria	6	99 to bacterial clade	0.5149	AB530197.1.1522	Bacteria;Dadabacteria;Dadabacteriia;Dadabacteriales;uncultured
417b5d8918a8c78f01c267159d7afdd5	Bacteria	2	99 to Bacterial clade	0.5638	AB525464.1.1483	Bacteria;TAO6
da9d52a31566316ad5389c61697903d8	Bacteria	2	100	0.8046	AB015542.1.1455	Bacteria;Patescibacteria;Gracilibacteria;Absconditabacteriales;(SR1) uncultured bacterium
1540938e1c7ac129d5d365c131299e58	Bacteria	26	100	0.6862	FJ005067.1.1362	Bacteria;Deinococcota;Deinococci;Deinococcales;Deinococcaceae
89650adcee6dc6b250a2f063ea03699d	Bacteria	7	100	0.5725	FJ005067.1.1362	Bacteria;Deinococcota;Deinococci;Deinococcales;Deinococcaceae
3d022b6d68c15b8bf2a19d1f4978fa5c	Bacteria	2	100	0.347	AF533506.1.1722	Bacteria;Proteobacteria;Alphaproteobacteria;Paracaedibacterales;Paracaedibacteracaea
c6432c83067c025347d9a23817099df8	Bacteria ;Proteobacteria;Alphaproteobacteria;Rickettsiales	2	99	0.3339	AXCJ01000001.179905.181390	Bacteria;Proteobacteria;Alphaproteobacteria;Rickettsiales;Anaplasmatacaea
5ec4ee830889d173be326c382b8a5943	Bacteria	7	99	0.6197	AB015542.1.1455	Bacteria;Patescibacteria;Gracilibacteria;Absconditabacteriales;(SR1) uncultured bacterium
b57cfe4c12fcff56765bb417e64f8a81	Bacteria;Proteobacteria;Alphaproteobacteria;Rickettsiales	3	93	0.3944	JX570600.1.1369	Bacteria;Proteobacteria;Alphaproteobacteria;Rickettsiales;Rickettsiaceae
ae206676b6d73035014d63a4e64c5c98	Bacteria;Proteobacteria;Alphaproteobacteria;Rickettsiales	4	89	0.9168	KT884618.1.1423	Bacteria;Proteobacteria;Alphaproteobacteria;Rickettsiales;Rickettsiaceae
b51b1dbee7d9f180194bec546b9eb4c3	Unassigned	3	89	1.06701	KT884618.1.1423	Bacteria;Proteobacteria;Alphaproteobacteria;Rickettsiales;Rickettsiaceae
6f240555d4d8dce38cbd44329c87ac83	Bacteria;Proteobacteria;Alphaproteobacteria;Rickettsiales	2	84	0.2314	JN537470.1.1437	Bacteria;Proteobacteria;Alphaproteobacteria;Rickettsiales;Anaplasmatacaea
662de9cef913e6f464d6d7126ed28211	Unassigned	160	68	0.9262	AF533506.1.1724	Bacteria;Proteobacteria;Alphaproteobacteria;Paracaedibacterales;Paracaedibacteracaea
a375c25db8369ce23826c079261b36c3	Unassigned	3	68	0.9353	AF533506.1.1725	Bacteria;Proteobacteria;Alphaproteobacteria;Paracaedibacterales;Paracaedibacteracaea
5513b8cdf5a2458ae25ae1933f045147	Archeae	12	60	0.4891	AF533506.1.1723	Bacteria;Proteobacteria;Alphaproteobacteria;Paracaedibacterales;Paracaedibacteracaea
2535de952155e2e7b36c5d27045cd245	Unassigned	2	58	0.9981	AB240228.1.1501	Bacteria;Sumerlaeota;Sumerlaeia;Sumerlaeales;Sumerlaeaceae
492e1402279f779a3275a9391c1b77ce	Unassigned	2	51	0.6208	AB177180.1.1421	Bacteria;Sva0485;uncultured
Wrongly annotated by Silva
GARE01001088.846.2317	Chloroplasts which were wrongly annotated as Mitochondria in silva
GBJZ01053583.177.1521	Chloroplasts which were wrongly annotated as Mitochondria in silva

## Sheet: Tab.S2-B
Tab.S2-B. Annotation file of phylogenetic tree used for reclassification of Unassigned ASVs
ID	taxonomy	Source Info	Domain	Phylum	Class	Order	Family	Genus	Species	Category
AB374366.1.1500	Bacteria;Abditibacteriota;Abditibacteria;Abditibacteriales;Abditibacteriaceae	Silva	Bacteria	Abditibacteriota	Abditibacteria	Abditibacteriales	Abditibacteriaceae			bacteria
AB374381.1.1497	Bacteria;Abditibacteriota;Abditibacteria;Abditibacteriales;Abditibacteriaceae	Silva	Bacteria	Abditibacteriota	Abditibacteria	Abditibacteriales	Abditibacteriaceae			bacteria
FJ790607.1.1347	Bacteria;Abditibacteriota;Abditibacteria;Abditibacteriales;Abditibacteriaceae	Silva	Bacteria	Abditibacteriota	Abditibacteria	Abditibacteriales	Abditibacteriaceae			bacteria
FJ790619.1.1330	Bacteria;Abditibacteriota;Abditibacteria;Abditibacteriales;Abditibacteriaceae	Silva	Bacteria	Abditibacteriota	Abditibacteria	Abditibacteriales	Abditibacteriaceae			bacteria
KC921146.1.1380	Bacteria;Abditibacteriota;Abditibacteria;Abditibacteriales;Abditibacteriaceae	Silva	Bacteria	Abditibacteriota	Abditibacteria	Abditibacteriales	Abditibacteriaceae			bacteria
KP174520.1.1519	Bacteria;Acetothermia;Acetothermiia;bacterium YC-ZSS-LKJ179	Silva	Bacteria	Acetothermia	Acetothermiia	bacterium YC-ZSS-LKJ179				bacteria
AB364887.1.1485	Bacteria;Acetothermia;Acetothermiia;uncultured	Silva	Bacteria	Acetothermia	Acetothermiia	uncultured				bacteria
AB533907.1.1514	Bacteria;Acetothermia;Acetothermiia;uncultured	Silva	Bacteria	Acetothermia	Acetothermiia	uncultured				bacteria
FJ792196.1.1408	Bacteria;Acetothermia;Acetothermiia;uncultured	Silva	Bacteria	Acetothermia	Acetothermiia	uncultured				bacteria
FJ821658.1.1366	Bacteria;Acetothermia;Acetothermiia;uncultured	Silva	Bacteria	Acetothermia	Acetothermiia	uncultured				bacteria
AF524859.1.1357	Bacteria;Acidobacteriota;Acidobacteriae;Acidobacteriales;Acidobacteriaceae (Subgroup 1)	Silva	Bacteria	Acidobacteriota	Acidobacteriae	Acidobacteriales	Acidobacteriaceae (Subgroup 1)			bacteria
JN543507.1.1440	Bacteria;Acidobacteriota;Acidobacteriae;Acidobacteriales;Acidobacteriaceae (Subgroup 1)	Silva	Bacteria	Acidobacteriota	Acidobacteriae	Acidobacteriales	Acidobacteriaceae (Subgroup 1)			bacteria
MF495754.1.1365	Bacteria;Acidobacteriota;Acidobacteriae;Acidobacteriales;Acidobacteriaceae (Subgroup1)	Silva	Bacteria	Acidobacteriota	Acidobacteriae	Acidobacteriales	Acidobacteriaceae (Subgroup1)			bacteria
AF524860.1.1357	Bacteria;Acidobacteriota;Acidobacteriae;Acidobacteriales;uncultured	Silva	Bacteria	Acidobacteriota	Acidobacteriae	Acidobacteriales	uncultured			bacteria
EU303275.1.1433	Bacteria;Actinobacteriota;Actinobacteria;Micrococcales;Cellulomonadaceae	Silva	Bacteria	Actinobacteriota	Actinobacteria	Micrococcales	Cellulomonadaceae			bacteria
AB002637.1.1385	Bacteria;Actinobacteriota;Actinobacteria;Micrococcales;Microbacteriaceae	Silva	Bacteria	Actinobacteriota	Actinobacteria	Micrococcales	Microbacteriaceae			bacteria
JN210902.1.1428	Bacteria;Actinobacteriota;Actinobacteria;Micrococcales;Micrococcaceae	Silva	Bacteria	Actinobacteriota	Actinobacteria	Micrococcales	Micrococcaceae			bacteria
JN210904.1.1423	Bacteria;Actinobacteriota;Actinobacteria;Micrococcales;Micrococcaceae	Silva	Bacteria	Actinobacteriota	Actinobacteria	Micrococcales	Micrococcaceae			bacteria
JN049490.1.1446	Bacteria;Actinobacteriota;Actinobacteria;Micromonosporales;Micromonosporaceae	Silva	Bacteria	Actinobacteriota	Actinobacteria	Micromonosporales	Micromonosporaceae			bacteria
JN049459.1.1443	Bacteria;Actinobacteriota;Actinobacteria;Streptomycetales;Streptomycetaceae	Silva	Bacteria	Actinobacteriota	Actinobacteria	Streptomycetales	Streptomycetaceae			bacteria
AB177164.1.1484	Bacteria;Aerophobota;Aerophobia;Aerophobales;uncultured	Silva	Bacteria	Aerophobota	Aerophobia	Aerophobales	uncultured			bacteria
AB177182.1.1482	Bacteria;Aerophobota;Aerophobia;Aerophobales;uncultured	Silva	Bacteria	Aerophobota	Aerophobia	Aerophobales	uncultured			bacteria
AB177218.1.1484	Bacteria;Aerophobota;Aerophobia;Aerophobales;uncultured	Silva	Bacteria	Aerophobota	Aerophobia	Aerophobales	uncultured			bacteria
FJ746220.1.1527	Bacteria;Aerophobota;Aerophobia;Aerophobales;uncultured	Silva	Bacteria	Aerophobota	Aerophobia	Aerophobales	uncultured			bacteria
FJ746268.1.1524	Bacteria;Aerophobota;Aerophobia;Aerophobales;uncultured	Silva	Bacteria	Aerophobota	Aerophobia	Aerophobales	uncultured			bacteria
AJ001049.1.1446	Bacteria;Aquificota;Desulfurobacteriia;Desulfurobacteriales;Desulfurobacteriaceae	Silva	Bacteria	Aquificota	Desulfurobacteriia	Desulfurobacteriales	Desulfurobacteriaceae			bacteria
GQ844361.1.1464	Bacteria;Armatimonadota;Chthonomonadetes;Chthonomonadales;uncultured	Silva	Bacteria	Armatimonadota	Chthonomonadetes	Chthonomonadales	uncultured			bacteria
KU382143.1.1448	Bacteria;Armatimonadota;Chthonomonadetes;Chthonomonadales;uncultured	Silva	Bacteria	Armatimonadota	Chthonomonadetes	Chthonomonadales	uncultured			bacteria
AB177193.1.1425	Bacteria;Armatimonadota;DG-56;uncultured	Silva	Bacteria	Armatimonadota	DG-56	uncultured				bacteria
HL281785.3.1301	Bacteria;Bacteroidota;Bacteroidia;Bacteroidales;Bacteroidaceae	Silva	Bacteria	Bacteroidota	Bacteroidia	Bacteroidales	Bacteroidaceae			bacteria
JN084199.1.1238	Bacteria;Bacteroidota;Bacteroidia;Bacteroidales;Bacteroidaceae	Silva	Bacteria	Bacteroidota	Bacteroidia	Bacteroidales	Bacteroidaceae			bacteria
HL283006.1.1512	Bacteria;Bacteroidota;Bacteroidia;Bacteroidales;Prevotellaceae	Silva	Bacteria	Bacteroidota	Bacteroidia	Bacteroidales	Prevotellaceae			bacteria
AF531766.1.1476	Bacteria;Bacteroidota;Bacteroidia;Flavobacteriales;Weeksellaceae	Silva	Bacteria	Bacteroidota	Bacteroidia	Flavobacteriales	Weeksellaceae			bacteria
AJ278146.1.1369	Bacteria;Bdellovibrionota;Bdellovibrionia;Bacteriovoracales;Bacteriovoracaceae	Silva	Bacteria	Bdellovibrionota	Bdellovibrionia	Bacteriovoracales	Bacteriovoracaceae			bacteria
AJ278145.1.1325	Bacteria;Bdellovibrionota;Bdellovibrionia;Bdellovibrionales;Bdellovibrionaceae	Silva	Bacteria	Bdellovibrionota	Bdellovibrionia	Bdellovibrionales	Bdellovibrionaceae			bacteria
AJ292518.1.1334	Bacteria;Bdellovibrionota;Bdellovibrionia;Bdellovibrionales;Bdellovibrionaceae	Silva	Bacteria	Bdellovibrionota	Bdellovibrionia	Bdellovibrionales	Bdellovibrionaceae			bacteria
AJ292760.1.1334	Bacteria;Bdellovibrionota;Bdellovibrionia;Bdellovibrionales;Bdellovibrionaceae	Silva	Bacteria	Bdellovibrionota	Bdellovibrionia	Bdellovibrionales	Bdellovibrionaceae			bacteria
AB177134.1.1471	Bacteria;Caldatribacteriota;JS1;uncultured	Silva	Bacteria	Caldatribacteriota	JS1	uncultured				bacteria
AB189340.1.1646	Bacteria;Caldatribacteriota;JS1;uncultured	Silva	Bacteria	Caldatribacteriota	JS1	uncultured				bacteria
AB300076.1.1335	Bacteria;Caldatribacteriota;JS1;uncultured	Silva	Bacteria	Caldatribacteriota	JS1	uncultured				bacteria
AB364864.1.1508	Bacteria;Caldatribacteriota;JS1;uncultured	Silva	Bacteria	Caldatribacteriota	JS1	uncultured				bacteria
AB015269.1.1607	Bacteria;Caldatribacteriota;JS1;uncultured Candidatus Atribacteria bacterium	Silva	Bacteria	Caldatribacteriota	JS1	uncultured Candidatus Atribacteria bacterium				bacteria
AB252429.1.1489	Bacteria;Caldisericota;Caldisericia;Caldisericales;Caldisericaceae	Silva	Bacteria	Caldisericota	Caldisericia	Caldisericales	Caldisericaceae			bacteria
AB364883.1.1478	Bacteria;Caldisericota;Caldisericia;Caldisericales;Caldisericaceae	Silva	Bacteria	Caldisericota	Caldisericia	Caldisericales	Caldisericaceae			bacteria
FJ769438.1.1508	Bacteria;Caldisericota;Caldisericia;Caldisericales;TTA-B1	Silva	Bacteria	Caldisericota	Caldisericia	Caldisericales	TTA-B1			bacteria
FJ799125.1.1482	Bacteria;Caldisericota;Caldisericia;Caldisericales;WCHB1-02	Silva	Bacteria	Caldisericota	Caldisericia	Caldisericales	WCHB1-02			bacteria
AB250556.1.1385	Bacteria;Calditrichota;Calditrichia;Calditrichales;Calditrichaceae	Silva	Bacteria	Calditrichota	Calditrichia	Calditrichales	Calditrichaceae			bacteria
AJ430587.1.1504	Bacteria;Calditrichota;Calditrichia;Calditrichales;Calditrichaceae	Silva	Bacteria	Calditrichota	Calditrichia	Calditrichales	Calditrichaceae			bacteria
FJ748773.1.1517	Bacteria;Calditrichota;Calditrichia;Calditrichales;Calditrichaceae	Silva	Bacteria	Calditrichota	Calditrichia	Calditrichales	Calditrichaceae			bacteria
FJ999729.1.1482	Bacteria;Calditrichota;Calditrichia;Calditrichales;Calditrichaceae	Silva	Bacteria	Calditrichota	Calditrichia	Calditrichales	Calditrichaceae			bacteria
KU306340.1.1453	Bacteria;Calditrichota;Calditrichia;Calditrichales;Calditrichaceae	Silva	Bacteria	Calditrichota	Calditrichia	Calditrichales	Calditrichaceae			bacteria
AF550620.1.1417	Bacteria;Campilobacterota;Campylobacteria;Campylobacterales;Campylobacteraceae	Silva	Bacteria	Campilobacterota	Campylobacteria	Campylobacterales	Campylobacteraceae			bacteria
AF550632.1.1417	Bacteria;Campilobacterota;Campylobacteria;Campylobacterales;Campylobacteraceae	Silva	Bacteria	Campilobacterota	Campylobacteria	Campylobacterales	Campylobacteraceae			bacteria
AF550641.1.1417	Bacteria;Campilobacterota;Campylobacteria;Campylobacterales;Campylobacteraceae	Silva	Bacteria	Campilobacterota	Campylobacteria	Campylobacterales	Campylobacteraceae			bacteria
AB006148.1.1426	Bacteria;Campilobacterota;Campylobacteria;Campylobacterales;Helicobacteraceae	Silva	Bacteria	Campilobacterota	Campylobacteria	Campylobacterales	Helicobacteraceae			bacteria
AF524862.1.1357	Bacteria;Chloroflexi;Anaerolineae;Anaerolineales;Anaerolineaceae	Silva	Bacteria	Chloroflexi	Anaerolineae	Anaerolineales	Anaerolineaceae			bacteria
GQ844366.1.1498	Bacteria;Chloroflexi;Anaerolineae;uncultured;uncultured	Silva	Bacteria	Chloroflexi	Anaerolineae	uncultured	uncultured			bacteria
GU474897.7194.8647	Bacteria;Chloroflexi;Dehalococcoidia;SAR202	Silva	Bacteria	Chloroflexi	Dehalococcoidia	SAR202				bacteria
MG840194.1.1365	Bacteria;Chloroflexi;Ktedonobacteria;C0119;uncultured Thermobaculum sp.	Silva	Bacteria	Chloroflexi	Ktedonobacteria	C0119	uncultured Thermobaculum sp.			bacteria
AB191978.1.1351	Bacteria;Cloacimonadota;Cloacimonadia;Cloacimonadales;CW-1 termite	Silva	Bacteria	Cloacimonadota	Cloacimonadia	Cloacimonadales	CW-1 termite			bacteria
AB191981.1.1352	Bacteria;Cloacimonadota;Cloacimonadia;Cloacimonadales;CW-1 termite	Silva	Bacteria	Cloacimonadota	Cloacimonadia	Cloacimonadales	CW-1 termite			bacteria
AB121107.1.1593	Bacteria;Cloacimonadota;Cloacimonadia;Cloacimonadales;MSBL8	Silva	Bacteria	Cloacimonadota	Cloacimonadia	Cloacimonadales	MSBL8			bacteria
AB177207.1.1460	Bacteria;Cloacimonadota;Cloacimonadia;MSBL2;uncultured	Silva	Bacteria	Cloacimonadota	Cloacimonadia	MSBL2	uncultured			bacteria
AJ431252.1.1521	Bacteria;Coprothermobacterota;Coprothermobacteria;Coprothermobacterales;Coprothermobacteraceae	Silva	Bacteria	Coprothermobacterota	Coprothermobacteria	Coprothermobacterales	Coprothermobacteraceae			bacteria
X69335.1.1525	Bacteria;Coprothermobacterota;Coprothermobacteria;Coprothermobacterales;Coprothermobacteraceae	Silva	Bacteria	Coprothermobacterota	Coprothermobacteria	Coprothermobacterales	Coprothermobacteraceae			bacteria
002670559dfd14abfc8bec51385a598c	Bacteria;Cyanobacteria;Cyanobacteriia;Chloroplast;Chloroplast	Biofilm_query	Bacteria	Cyanobacteria	Cyanobacteriia	Chloroplast	Chloroplast			chloroplast
009dd15d2004b7e7fcca42bf04a0166d	Bacteria;Cyanobacteria;Cyanobacteriia;Chloroplast;Chloroplast	Biofilm_query	Bacteria	Cyanobacteria	Cyanobacteriia	Chloroplast	Chloroplast			chloroplast
02d4c840271d572bde541360c77569b9	Bacteria;Cyanobacteria;Cyanobacteriia;Chloroplast;Chloroplast	Biofilm_query	Bacteria	Cyanobacteria	Cyanobacteriia	Chloroplast	Chloroplast			chloroplast
02e8cd3758feb7b5de64ecd22127e016	Bacteria;Cyanobacteria;Cyanobacteriia;Chloroplast;Chloroplast	Biofilm_query	Bacteria	Cyanobacteria	Cyanobacteriia	Chloroplast	Chloroplast			chloroplast
0527eb4b511f4ad7ed923ef86068c981	Bacteria;Cyanobacteria;Cyanobacteriia;Chloroplast;Chloroplast	Biofilm_query	Bacteria	Cyanobacteria	Cyanobacteriia	Chloroplast	Chloroplast			chloroplast
05fe1aade620eb4ee37bfaa288cf30d9	Bacteria;Cyanobacteria;Cyanobacteriia;Chloroplast;Chloroplast	Biofilm_query	Bacteria	Cyanobacteria	Cyanobacteriia	Chloroplast	Chloroplast			chloroplast
0759f29494789f29f8137e12266e3317	Bacteria;Cyanobacteria;Cyanobacteriia;Chloroplast;Chloroplast	Biofilm_query	Bacteria	Cyanobacteria	Cyanobacteriia	Chloroplast	Chloroplast			chloroplast
087b8a319504ad46e2d2dc302ca08f8c	Bacteria;Cyanobacteria;Cyanobacteriia;Chloroplast;Chloroplast	Biofilm_query	Bacteria	Cyanobacteria	Cyanobacteriia	Chloroplast	Chloroplast			chloroplast
0ab57b61227ff8025a75f6e491f37590	Bacteria;Cyanobacteria;Cyanobacteriia;Chloroplast;Chloroplast	Biofilm_query	Bacteria	Cyanobacteria	Cyanobacteriia	Chloroplast	Chloroplast			chloroplast
0bcc144085d17cb32ece4848809d7fb1	Bacteria;Cyanobacteria;Cyanobacteriia;Chloroplast;Chloroplast	Biofilm_query	Bacteria	Cyanobacteria	Cyanobacteriia	Chloroplast	Chloroplast			chloroplast
0c4a3d0ef52b9bd1cc850f6b5e880ba6	Bacteria;Cyanobacteria;Cyanobacteriia;Chloroplast;Chloroplast	Biofilm_query	Bacteria	Cyanobacteria	Cyanobacteriia	Chloroplast	Chloroplast			chloroplast
0df2bf2439e57de79c950c4886e773a1	Bacteria;Cyanobacteria;Cyanobacteriia;Chloroplast;Chloroplast	Biofilm_query	Bacteria	Cyanobacteria	Cyanobacteriia	Chloroplast	Chloroplast			chloroplast
0e9a049e0d9bc261fd691db5a68c0598	Bacteria;Cyanobacteria;Cyanobacteriia;Chloroplast;Chloroplast	Biofilm_query	Bacteria	Cyanobacteria	Cyanobacteriia	Chloroplast	Chloroplast			chloroplast
115ba3abb620446fb77acc6b0b80c506	Bacteria;Cyanobacteria;Cyanobacteriia;Chloroplast;Chloroplast	Biofilm_query	Bacteria	Cyanobacteria	Cyanobacteriia	Chloroplast	Chloroplast			chloroplast
11e5a7effacc603d9431b4bb4832cde1	Bacteria;Cyanobacteria;Cyanobacteriia;Chloroplast;Chloroplast	Biofilm_query	Bacteria	Cyanobacteria	Cyanobacteriia	Chloroplast	Chloroplast			chloroplast
166c6ebf62aed350b84d073a3df30be6	Bacteria;Cyanobacteria;Cyanobacteriia;Chloroplast;Chloroplast	Biofilm_query	Bacteria	Cyanobacteria	Cyanobacteriia	Chloroplast	Chloroplast			chloroplast
16b407ece928e03adbdee39e94ff707c	Bacteria;Cyanobacteria;Cyanobacteriia;Chloroplast;Chloroplast	Biofilm_query	Bacteria	Cyanobacteria	Cyanobacteriia	Chloroplast	Chloroplast			chloroplast
18ad015d9df5f3e5f1ce2303965fe834	Bacteria;Cyanobacteria;Cyanobacteriia;Chloroplast;Chloroplast	Biofilm_query	Bacteria	Cyanobacteria	Cyanobacteriia	Chloroplast	Chloroplast			chloroplast
19483975848ef1e1f6ba304df2b90196	Bacteria;Cyanobacteria;Cyanobacteriia;Chloroplast;Chloroplast	Biofilm_query	Bacteria	Cyanobacteria	Cyanobacteriia	Chloroplast	Chloroplast			chloroplast
19b63f23154ebabc0e4b359c1a93cb3d	Bacteria;Cyanobacteria;Cyanobacteriia;Chloroplast;Chloroplast	Biofilm_query	Bacteria	Cyanobacteria	Cyanobacteriia	Chloroplast	Chloroplast			chloroplast
1a4f7d19c258bccf264fb13efefe3786	Bacteria;Cyanobacteria;Cyanobacteriia;Chloroplast;Chloroplast	Biofilm_query	Bacteria	Cyanobacteria	Cyanobacteriia	Chloroplast	Chloroplast			chloroplast
1a55591c1cd1a352805175faa329c245	Bacteria;Cyanobacteria;Cyanobacteriia;Chloroplast;Chloroplast	Biofilm_query	Bacteria	Cyanobacteria	Cyanobacteriia	Chloroplast	Chloroplast			chloroplast
1b0157328ce1b3e1c26c5bce4b8c0dbb	Bacteria;Cyanobacteria;Cyanobacteriia;Chloroplast;Chloroplast	Biofilm_query	Bacteria	Cyanobacteria	Cyanobacteriia	Chloroplast	Chloroplast			chloroplast
1c2c0fc5e57275b69a8dbfc52263e816	Bacteria;Cyanobacteria;Cyanobacteriia;Chloroplast;Chloroplast	Biofilm_query	Bacteria	Cyanobacteria	Cyanobacteriia	Chloroplast	Chloroplast			chloroplast
1c5137af8879c970dc20efc46c2ce06e	Bacteria;Cyanobacteria;Cyanobacteriia;Chloroplast;Chloroplast	Biofilm_query	Bacteria	Cyanobacteria	Cyanobacteriia	Chloroplast	Chloroplast			chloroplast
21b6def07419f4dddd70dadd154b5a3a	Bacteria;Cyanobacteria;Cyanobacteriia;Chloroplast;Chloroplast	Biofilm_query	Bacteria	Cyanobacteria	Cyanobacteriia	Chloroplast	Chloroplast			chloroplast
22faf365295f66ad650491361279ee99	Bacteria;Cyanobacteria;Cyanobacteriia;Chloroplast;Chloroplast	Biofilm_query	Bacteria	Cyanobacteria	Cyanobacteriia	Chloroplast	Chloroplast			chloroplast
233f4984b368c629dce62662fbf10513	Bacteria;Cyanobacteria;Cyanobacteriia;Chloroplast;Chloroplast	Biofilm_query	Bacteria	Cyanobacteria	Cyanobacteriia	Chloroplast	Chloroplast			chloroplast
233f4e1a42f3c7d2ddbca72cdad50a46	Bacteria;Cyanobacteria;Cyanobacteriia;Chloroplast;Chloroplast	Biofilm_query	Bacteria	Cyanobacteria	Cyanobacteriia	Chloroplast	Chloroplast			chloroplast
23f3c0a7a5fca47f440731a675f56163	Bacteria;Cyanobacteria;Cyanobacteriia;Chloroplast;Chloroplast	Biofilm_query	Bacteria	Cyanobacteria	Cyanobacteriia	Chloroplast	Chloroplast			chloroplast
245bc951854b9411e7c80c04bdf7db08	Bacteria;Cyanobacteria;Cyanobacteriia;Chloroplast;Chloroplast	Biofilm_query	Bacteria	Cyanobacteria	Cyanobacteriia	Chloroplast	Chloroplast			chloroplast
2849bd5765dcfc0d57cf9c08e66b355b	Bacteria;Cyanobacteria;Cyanobacteriia;Chloroplast;Chloroplast	Biofilm_query	Bacteria	Cyanobacteria	Cyanobacteriia	Chloroplast	Chloroplast			chloroplast
286345ef9b8002de82e083f645ccb786	Bacteria;Cyanobacteria;Cyanobacteriia;Chloroplast;Chloroplast	Biofilm_query	Bacteria	Cyanobacteria	Cyanobacteriia	Chloroplast	Chloroplast			chloroplast
289a0588418c2ab5f7f63c8f7370979d	Bacteria;Cyanobacteria;Cyanobacteriia;Chloroplast;Chloroplast	Biofilm_query	Bacteria	Cyanobacteria	Cyanobacteriia	Chloroplast	Chloroplast			chloroplast
2c1e502022f5f0c5e2143430e7b52dc5	Bacteria;Cyanobacteria;Cyanobacteriia;Chloroplast;Chloroplast	Biofilm_query	Bacteria	Cyanobacteria	Cyanobacteriia	Chloroplast	Chloroplast			chloroplast
2c68b3d349b321a937b746b2823c2d37	Bacteria;Cyanobacteria;Cyanobacteriia;Chloroplast;Chloroplast	Biofilm_query	Bacteria	Cyanobacteria	Cyanobacteriia	Chloroplast	Chloroplast			chloroplast
2d0740b8f0802c7a6f05d208d926eb77	Bacteria;Cyanobacteria;Cyanobacteriia;Chloroplast;Chloroplast	Biofilm_query	Bacteria	Cyanobacteria	Cyanobacteriia	Chloroplast	Chloroplast			chloroplast
2e8af9adac6f4ac0f35ca1d4db4b5be0	Bacteria;Cyanobacteria;Cyanobacteriia;Chloroplast;Chloroplast	Biofilm_query	Bacteria	Cyanobacteria	Cyanobacteriia	Chloroplast	Chloroplast			chloroplast
2f5f939a9cb1a84c481d0d730257edfc	Bacteria;Cyanobacteria;Cyanobacteriia;Chloroplast;Chloroplast	Biofilm_query	Bacteria	Cyanobacteria	Cyanobacteriia	Chloroplast	Chloroplast			chloroplast
2fb1de1bec997d9ecdad5660ad776aff	Bacteria;Cyanobacteria;Cyanobacteriia;Chloroplast;Chloroplast	Biofilm_query	Bacteria	Cyanobacteria	Cyanobacteriia	Chloroplast	Chloroplast			chloroplast
3088bd69d67780eceafc8acf092bf9bb	Bacteria;Cyanobacteria;Cyanobacteriia;Chloroplast;Chloroplast	Biofilm_query	Bacteria	Cyanobacteria	Cyanobacteriia	Chloroplast	Chloroplast			chloroplast
30a4e39c5a2c6a3d5e765dd7164f5510	Bacteria;Cyanobacteria;Cyanobacteriia;Chloroplast;Chloroplast	Biofilm_query	Bacteria	Cyanobacteria	Cyanobacteriia	Chloroplast	Chloroplast			chloroplast
31aef05f3198c7631addc8fada9eec89	Bacteria;Cyanobacteria;Cyanobacteriia;Chloroplast;Chloroplast	Biofilm_query	Bacteria	Cyanobacteria	Cyanobacteriia	Chloroplast	Chloroplast			chloroplast
325038224fb23e0e78fcedf6a3f1cf4c	Bacteria;Cyanobacteria;Cyanobacteriia;Chloroplast;Chloroplast	Biofilm_query	Bacteria	Cyanobacteria	Cyanobacteriia	Chloroplast	Chloroplast			chloroplast
347db8d330eab7ec700efe0803421a31	Bacteria;Cyanobacteria;Cyanobacteriia;Chloroplast;Chloroplast	Biofilm_query	Bacteria	Cyanobacteria	Cyanobacteriia	Chloroplast	Chloroplast			chloroplast
35bd358990986aceb5a8073f44b61e7f	Bacteria;Cyanobacteria;Cyanobacteriia;Chloroplast;Chloroplast	Biofilm_query	Bacteria	Cyanobacteria	Cyanobacteriia	Chloroplast	Chloroplast			chloroplast
36190ac4626f51fa00c57a5f49c20605	Bacteria;Cyanobacteria;Cyanobacteriia;Chloroplast;Chloroplast	Biofilm_query	Bacteria	Cyanobacteria	Cyanobacteriia	Chloroplast	Chloroplast			chloroplast
381db3e70aaca7167c53dfdb4421f0e1	Bacteria;Cyanobacteria;Cyanobacteriia;Chloroplast;Chloroplast	Biofilm_query	Bacteria	Cyanobacteria	Cyanobacteriia	Chloroplast	Chloroplast			chloroplast
385f37f0a80df4ca0b80cab2a2bf16b3	Bacteria;Cyanobacteria;Cyanobacteriia;Chloroplast;Chloroplast	Biofilm_query	Bacteria	Cyanobacteria	Cyanobacteriia	Chloroplast	Chloroplast			chloroplast
389a272341e95c99e0abb60f52ca48c0	Bacteria;Cyanobacteria;Cyanobacteriia;Chloroplast;Chloroplast	Biofilm_query	Bacteria	Cyanobacteria	Cyanobacteriia	Chloroplast	Chloroplast			chloroplast
39080f2ca184629432fab5bd54b9aa14	Bacteria;Cyanobacteria;Cyanobacteriia;Chloroplast;Chloroplast	Biofilm_query	Bacteria	Cyanobacteria	Cyanobacteriia	Chloroplast	Chloroplast			chloroplast
3ab7c0cfe8b6d8894bd243b70ab4a8e7	Bacteria;Cyanobacteria;Cyanobacteriia;Chloroplast;Chloroplast	Biofilm_query	Bacteria	Cyanobacteria	Cyanobacteriia	Chloroplast	Chloroplast			chloroplast
3c6a4efa04cd4c58adcd2062398bc0bc	Bacteria;Cyanobacteria;Cyanobacteriia;Chloroplast;Chloroplast	Biofilm_query	Bacteria	Cyanobacteria	Cyanobacteriia	Chloroplast	Chloroplast			chloroplast
3d40bf73544056eb650126f25967ffe5	Bacteria;Cyanobacteria;Cyanobacteriia;Chloroplast;Chloroplast	Biofilm_query	Bacteria	Cyanobacteria	Cyanobacteriia	Chloroplast	Chloroplast			chloroplast
3e7d75d436d895c7060f0a296e04004c	Bacteria;Cyanobacteria;Cyanobacteriia;Chloroplast;Chloroplast	Biofilm_query	Bacteria	Cyanobacteria	Cyanobacteriia	Chloroplast	Chloroplast			chloroplast
4098a071a04d8e20859567dcaa716a79	Bacteria;Cyanobacteria;Cyanobacteriia;Chloroplast;Chloroplast	Biofilm_query	Bacteria	Cyanobacteria	Cyanobacteriia	Chloroplast	Chloroplast			chloroplast
41ee699078e67c5e425c1aef5fe4ceb9	Bacteria;Cyanobacteria;Cyanobacteriia;Chloroplast;Chloroplast	Biofilm_query	Bacteria	Cyanobacteria	Cyanobacteriia	Chloroplast	Chloroplast			chloroplast
42f28e2234cb704707232acd92a66e73	Bacteria;Cyanobacteria;Cyanobacteriia;Chloroplast;Chloroplast	Biofilm_query	Bacteria	Cyanobacteria	Cyanobacteriia	Chloroplast	Chloroplast			chloroplast
4328a0a35c1c20034fac182f0dac2bcd	Bacteria;Cyanobacteria;Cyanobacteriia;Chloroplast;Chloroplast	Biofilm_query	Bacteria	Cyanobacteria	Cyanobacteriia	Chloroplast	Chloroplast			chloroplast
438e265fb5bb7d32142cde41871400b5	Bacteria;Cyanobacteria;Cyanobacteriia;Chloroplast;Chloroplast	Biofilm_query	Bacteria	Cyanobacteria	Cyanobacteriia	Chloroplast	Chloroplast			chloroplast
43de57f0fd5f8236b6231a6bc5c47c07	Bacteria;Cyanobacteria;Cyanobacteriia;Chloroplast;Chloroplast	Biofilm_query	Bacteria	Cyanobacteria	Cyanobacteriia	Chloroplast	Chloroplast			chloroplast
447d1dad3dc1e0732c51ec44629e5fc2	Bacteria;Cyanobacteria;Cyanobacteriia;Chloroplast;Chloroplast	Biofilm_query	Bacteria	Cyanobacteria	Cyanobacteriia	Chloroplast	Chloroplast			chloroplast
458ff282f21e61e0f3d7644b80c103ed	Bacteria;Cyanobacteria;Cyanobacteriia;Chloroplast;Chloroplast	Biofilm_query	Bacteria	Cyanobacteria	Cyanobacteriia	Chloroplast	Chloroplast			chloroplast
45eaf469402754eaea12cc09249c45f6	Bacteria;Cyanobacteria;Cyanobacteriia;Chloroplast;Chloroplast	Biofilm_query	Bacteria	Cyanobacteria	Cyanobacteriia	Chloroplast	Chloroplast			chloroplast
482d8ae774ac6cd904817240e7bd195f	Bacteria;Cyanobacteria;Cyanobacteriia;Chloroplast;Chloroplast	Biofilm_query	Bacteria	Cyanobacteria	Cyanobacteriia	Chloroplast	Chloroplast			chloroplast
483ca4a7b71464be31149fe42d02ec75	Bacteria;Cyanobacteria;Cyanobacteriia;Chloroplast;Chloroplast	Biofilm_query	Bacteria	Cyanobacteria	Cyanobacteriia	Chloroplast	Chloroplast			chloroplast
4a0b292ba716582f9af46694458c0b9b	Bacteria;Cyanobacteria;Cyanobacteriia;Chloroplast;Chloroplast	Biofilm_query	Bacteria	Cyanobacteria	Cyanobacteriia	Chloroplast	Chloroplast			chloroplast
4a58fbc48181e1fe8e37114260d71d63	Bacteria;Cyanobacteria;Cyanobacteriia;Chloroplast;Chloroplast	Biofilm_query	Bacteria	Cyanobacteria	Cyanobacteriia	Chloroplast	Chloroplast			chloroplast
4bd1bf5ab58039b778e18136f3ed1296	Bacteria;Cyanobacteria;Cyanobacteriia;Chloroplast;Chloroplast	Biofilm_query	Bacteria	Cyanobacteria	Cyanobacteriia	Chloroplast	Chloroplast			chloroplast
4d5467aeaa75e026c74956f5af397574	Bacteria;Cyanobacteria;Cyanobacteriia;Chloroplast;Chloroplast	Biofilm_query	Bacteria	Cyanobacteria	Cyanobacteriia	Chloroplast	Chloroplast			chloroplast
4dd18e085682956b84daea146c719a2f	Bacteria;Cyanobacteria;Cyanobacteriia;Chloroplast;Chloroplast	Biofilm_query	Bacteria	Cyanobacteria	Cyanobacteriia	Chloroplast	Chloroplast			chloroplast
4e37be1f20084db7b1b71fcca25fdfaf	Bacteria;Cyanobacteria;Cyanobacteriia;Chloroplast;Chloroplast	Biofilm_query	Bacteria	Cyanobacteria	Cyanobacteriia	Chloroplast	Chloroplast			chloroplast
4e611fe2b7937b0abcdcc3986d237ef7	Bacteria;Cyanobacteria;Cyanobacteriia;Chloroplast;Chloroplast	Biofilm_query	Bacteria	Cyanobacteria	Cyanobacteriia	Chloroplast	Chloroplast			chloroplast
4fc5c966d3eeb434f2957f1dd70441db	Bacteria;Cyanobacteria;Cyanobacteriia;Chloroplast;Chloroplast	Biofilm_query	Bacteria	Cyanobacteria	Cyanobacteriia	Chloroplast	Chloroplast			chloroplast
4fe264b2a58bb2b1fefb568db820e2f6	Bacteria;Cyanobacteria;Cyanobacteriia;Chloroplast;Chloroplast	Biofilm_query	Bacteria	Cyanobacteria	Cyanobacteriia	Chloroplast	Chloroplast			chloroplast
511bed8c88601e898c73cbf8b01049a1	Bacteria;Cyanobacteria;Cyanobacteriia;Chloroplast;Chloroplast	Biofilm_query	Bacteria	Cyanobacteria	Cyanobacteriia	Chloroplast	Chloroplast			chloroplast
52b5034b295cda8746648e42922f4095	Bacteria;Cyanobacteria;Cyanobacteriia;Chloroplast;Chloroplast	Biofilm_query	Bacteria	Cyanobacteria	Cyanobacteriia	Chloroplast	Chloroplast			chloroplast
5376a777b1024f1374e36d997d69b914	Bacteria;Cyanobacteria;Cyanobacteriia;Chloroplast;Chloroplast	Biofilm_query	Bacteria	Cyanobacteria	Cyanobacteriia	Chloroplast	Chloroplast			chloroplast
53ac03f0fb78cf119be247009338a3e0	Bacteria;Cyanobacteria;Cyanobacteriia;Chloroplast;Chloroplast	Biofilm_query	Bacteria	Cyanobacteria	Cyanobacteriia	Chloroplast	Chloroplast			chloroplast
53f23570faf88d7ac74c7b3155c2d6a1	Bacteria;Cyanobacteria;Cyanobacteriia;Chloroplast;Chloroplast	Biofilm_query	Bacteria	Cyanobacteria	Cyanobacteriia	Chloroplast	Chloroplast			chloroplast
54b00a39297a625ef4553fcfb36213c6	Bacteria;Cyanobacteria;Cyanobacteriia;Chloroplast;Chloroplast	Biofilm_query	Bacteria	Cyanobacteria	Cyanobacteriia	Chloroplast	Chloroplast			chloroplast
56335ac95e507e0bbb08dc360850bfe5	Bacteria;Cyanobacteria;Cyanobacteriia;Chloroplast;Chloroplast	Biofilm_query	Bacteria	Cyanobacteria	Cyanobacteriia	Chloroplast	Chloroplast			chloroplast
5788dcf7675bb2184787e3ed544fcde7	Bacteria;Cyanobacteria;Cyanobacteriia;Chloroplast;Chloroplast	Biofilm_query	Bacteria	Cyanobacteria	Cyanobacteriia	Chloroplast	Chloroplast			chloroplast
5811fa589180d783a6b850974c3f0151	Bacteria;Cyanobacteria;Cyanobacteriia;Chloroplast;Chloroplast	Biofilm_query	Bacteria	Cyanobacteria	Cyanobacteriia	Chloroplast	Chloroplast			chloroplast
59992976d32861ba8f046d62ffe1bf62	Bacteria;Cyanobacteria;Cyanobacteriia;Chloroplast;Chloroplast	Biofilm_query	Bacteria	Cyanobacteria	Cyanobacteriia	Chloroplast	Chloroplast			chloroplast
59f23c2211eeaf49aa1dcb76370b15fd	Bacteria;Cyanobacteria;Cyanobacteriia;Chloroplast;Chloroplast	Biofilm_query	Bacteria	Cyanobacteria	Cyanobacteriia	Chloroplast	Chloroplast			chloroplast
5aa5423b4cece200f7f5c245c539bb38	Bacteria;Cyanobacteria;Cyanobacteriia;Chloroplast;Chloroplast	Biofilm_query	Bacteria	Cyanobacteria	Cyanobacteriia	Chloroplast	Chloroplast			chloroplast
5af9ec678591021c04ef73d65dfb485a	Bacteria;Cyanobacteria;Cyanobacteriia;Chloroplast;Chloroplast	Biofilm_query	Bacteria	Cyanobacteria	Cyanobacteriia	Chloroplast	Chloroplast			chloroplast
5c2a33e26e7a77fa6adac0008237ad73	Bacteria;Cyanobacteria;Cyanobacteriia;Chloroplast;Chloroplast	Biofilm_query	Bacteria	Cyanobacteria	Cyanobacteriia	Chloroplast	Chloroplast			chloroplast
5ce44298ed4c659a8d0597fef2ab77d9	Bacteria;Cyanobacteria;Cyanobacteriia;Chloroplast;Chloroplast	Biofilm_query	Bacteria	Cyanobacteria	Cyanobacteriia	Chloroplast	Chloroplast			chloroplast
5d2a26c018309b5c40ea422b18e05499	Bacteria;Cyanobacteria;Cyanobacteriia;Chloroplast;Chloroplast	Biofilm_query	Bacteria	Cyanobacteria	Cyanobacteriia	Chloroplast	Chloroplast			chloroplast
5e5d7c0e0135e9b198deb42921de7bf7	Bacteria;Cyanobacteria;Cyanobacteriia;Chloroplast;Chloroplast	Biofilm_query	Bacteria	Cyanobacteria	Cyanobacteriia	Chloroplast	Chloroplast			chloroplast
5f510cf434513fffae3da23d8a55ced4	Bacteria;Cyanobacteria;Cyanobacteriia;Chloroplast;Chloroplast	Biofilm_query	Bacteria	Cyanobacteria	Cyanobacteriia	Chloroplast	Chloroplast			chloroplast
5f531cf7c5927275a0fa990c89c4489d	Bacteria;Cyanobacteria;Cyanobacteriia;Chloroplast;Chloroplast	Biofilm_query	Bacteria	Cyanobacteria	Cyanobacteriia	Chloroplast	Chloroplast			chloroplast
61395cf90ad30b65038f3c6cce662d3d	Bacteria;Cyanobacteria;Cyanobacteriia;Chloroplast;Chloroplast	Biofilm_query	Bacteria	Cyanobacteria	Cyanobacteriia	Chloroplast	Chloroplast			chloroplast
61bd3882487c55aa4dc6fcd1321a0a54	Bacteria;Cyanobacteria;Cyanobacteriia;Chloroplast;Chloroplast	Biofilm_query	Bacteria	Cyanobacteria	Cyanobacteriia	Chloroplast	Chloroplast			chloroplast
624470b6035400c0bc2f43baaf46a94c	Bacteria;Cyanobacteria;Cyanobacteriia;Chloroplast;Chloroplast	Biofilm_query	Bacteria	Cyanobacteria	Cyanobacteriia	Chloroplast	Chloroplast			chloroplast
626c3976f8aca1b7a553b755d76b0cda	Bacteria;Cyanobacteria;Cyanobacteriia;Chloroplast;Chloroplast	Biofilm_query	Bacteria	Cyanobacteria	Cyanobacteriia	Chloroplast	Chloroplast			chloroplast
6281c8087906dff2bb118eb33bd8dc30	Bacteria;Cyanobacteria;Cyanobacteriia;Chloroplast;Chloroplast	Biofilm_query	Bacteria	Cyanobacteria	Cyanobacteriia	Chloroplast	Chloroplast			chloroplast
64169e54f41d2479b57b310cd3d3aac3	Bacteria;Cyanobacteria;Cyanobacteriia;Chloroplast;Chloroplast	Biofilm_query	Bacteria	Cyanobacteria	Cyanobacteriia	Chloroplast	Chloroplast			chloroplast
6582fb00c28e081f3201da1e9b014aa9	Bacteria;Cyanobacteria;Cyanobacteriia;Chloroplast;Chloroplast	Biofilm_query	Bacteria	Cyanobacteria	Cyanobacteriia	Chloroplast	Chloroplast			chloroplast
67b0631399914fc300a8246571dd2fc0	Bacteria;Cyanobacteria;Cyanobacteriia;Chloroplast;Chloroplast	Biofilm_query	Bacteria	Cyanobacteria	Cyanobacteriia	Chloroplast	Chloroplast			chloroplast
67bd9a9de6811d380d06bb849bb989d3	Bacteria;Cyanobacteria;Cyanobacteriia;Chloroplast;Chloroplast	Biofilm_query	Bacteria	Cyanobacteria	Cyanobacteriia	Chloroplast	Chloroplast			chloroplast
687e1d94d2bfc46843a21e7706df067e	Bacteria;Cyanobacteria;Cyanobacteriia;Chloroplast;Chloroplast	Biofilm_query	Bacteria	Cyanobacteria	Cyanobacteriia	Chloroplast	Chloroplast			chloroplast
69ce99944cbb9f2afb4f08bd589cd78c	Bacteria;Cyanobacteria;Cyanobacteriia;Chloroplast;Chloroplast	Biofilm_query	Bacteria	Cyanobacteria	Cyanobacteriia	Chloroplast	Chloroplast			chloroplast
6b5b3ec184b63bbe54f0f666e15d1ba4	Bacteria;Cyanobacteria;Cyanobacteriia;Chloroplast;Chloroplast	Biofilm_query	Bacteria	Cyanobacteria	Cyanobacteriia	Chloroplast	Chloroplast			chloroplast
6ba810bc70f8d6144f7884661d2bd876	Bacteria;Cyanobacteria;Cyanobacteriia;Chloroplast;Chloroplast	Biofilm_query	Bacteria	Cyanobacteria	Cyanobacteriia	Chloroplast	Chloroplast			chloroplast
6d066cbb6e668b612e255a1b7e9f2028	Bacteria;Cyanobacteria;Cyanobacteriia;Chloroplast;Chloroplast	Biofilm_query	Bacteria	Cyanobacteria	Cyanobacteriia	Chloroplast	Chloroplast			chloroplast
6ddde35fd95ad949c355f2916d1037a7	Bacteria;Cyanobacteria;Cyanobacteriia;Chloroplast;Chloroplast	Biofilm_query	Bacteria	Cyanobacteria	Cyanobacteriia	Chloroplast	Chloroplast			chloroplast
6dfc324600ba4c93a59d25ba29cb5000	Bacteria;Cyanobacteria;Cyanobacteriia;Chloroplast;Chloroplast	Biofilm_query	Bacteria	Cyanobacteria	Cyanobacteriia	Chloroplast	Chloroplast			chloroplast
6e26c692be9522a1ce992fdacddfa573	Bacteria;Cyanobacteria;Cyanobacteriia;Chloroplast;Chloroplast	Biofilm_query	Bacteria	Cyanobacteria	Cyanobacteriia	Chloroplast	Chloroplast			chloroplast
6ecb3fef698d4d6d5356c37e3739529a	Bacteria;Cyanobacteria;Cyanobacteriia;Chloroplast;Chloroplast	Biofilm_query	Bacteria	Cyanobacteria	Cyanobacteriia	Chloroplast	Chloroplast			chloroplast
6f51730ac534c09f6b95bee4ccdfad36	Bacteria;Cyanobacteria;Cyanobacteriia;Chloroplast;Chloroplast	Biofilm_query	Bacteria	Cyanobacteria	Cyanobacteriia	Chloroplast	Chloroplast			chloroplast
6fca66d1a7042080792760d4d7c79a26	Bacteria;Cyanobacteria;Cyanobacteriia;Chloroplast;Chloroplast	Biofilm_query	Bacteria	Cyanobacteria	Cyanobacteriia	Chloroplast	Chloroplast			chloroplast
7214f58cfb6cdbfd568c5d8212319e29	Bacteria;Cyanobacteria;Cyanobacteriia;Chloroplast;Chloroplast	Biofilm_query	Bacteria	Cyanobacteria	Cyanobacteriia	Chloroplast	Chloroplast			chloroplast
729a52ded17443bf36f612bda9857ab4	Bacteria;Cyanobacteria;Cyanobacteriia;Chloroplast;Chloroplast	Biofilm_query	Bacteria	Cyanobacteria	Cyanobacteriia	Chloroplast	Chloroplast			chloroplast
72c13c20a1190e01f87e70bc8564ef5b	Bacteria;Cyanobacteria;Cyanobacteriia;Chloroplast;Chloroplast	Biofilm_query	Bacteria	Cyanobacteria	Cyanobacteriia	Chloroplast	Chloroplast			chloroplast
739c50ad5d5a55af167a1bc8c8f19a4b	Bacteria;Cyanobacteria;Cyanobacteriia;Chloroplast;Chloroplast	Biofilm_query	Bacteria	Cyanobacteria	Cyanobacteriia	Chloroplast	Chloroplast			chloroplast
73d4a5c47130880f3c80ccf74ddbaca2	Bacteria;Cyanobacteria;Cyanobacteriia;Chloroplast;Chloroplast	Biofilm_query	Bacteria	Cyanobacteria	Cyanobacteriia	Chloroplast	Chloroplast			chloroplast
744e2cbe50f84fea745a77c3f0fcf15f	Bacteria;Cyanobacteria;Cyanobacteriia;Chloroplast;Chloroplast	Biofilm_query	Bacteria	Cyanobacteria	Cyanobacteriia	Chloroplast	Chloroplast			chloroplast
7493d1aedb2c77d663590d82ec640fd4	Bacteria;Cyanobacteria;Cyanobacteriia;Chloroplast;Chloroplast	Biofilm_query	Bacteria	Cyanobacteria	Cyanobacteriia	Chloroplast	Chloroplast			chloroplast
74d059cd249510f61ef8a1654b9e37cb	Bacteria;Cyanobacteria;Cyanobacteriia;Chloroplast;Chloroplast	Biofilm_query	Bacteria	Cyanobacteria	Cyanobacteriia	Chloroplast	Chloroplast			chloroplast
7b9aaf8c5edbee773e951313fefa7561	Bacteria;Cyanobacteria;Cyanobacteriia;Chloroplast;Chloroplast	Biofilm_query	Bacteria	Cyanobacteria	Cyanobacteriia	Chloroplast	Chloroplast			chloroplast
7bddd2bb67c4abe96a4e6f92aea9dd64	Bacteria;Cyanobacteria;Cyanobacteriia;Chloroplast;Chloroplast	Biofilm_query	Bacteria	Cyanobacteria	Cyanobacteriia	Chloroplast	Chloroplast			chloroplast
7eca546c1a7498c1353c17f3d708fc65	Bacteria;Cyanobacteria;Cyanobacteriia;Chloroplast;Chloroplast	Biofilm_query	Bacteria	Cyanobacteria	Cyanobacteriia	Chloroplast	Chloroplast			chloroplast
7fb90deff7e4c9d723398463bac7c595	Bacteria;Cyanobacteria;Cyanobacteriia;Chloroplast;Chloroplast	Biofilm_query	Bacteria	Cyanobacteria	Cyanobacteriia	Chloroplast	Chloroplast			chloroplast
7fdcd832a75232114d852e8801961f71	Bacteria;Cyanobacteria;Cyanobacteriia;Chloroplast;Chloroplast	Biofilm_query	Bacteria	Cyanobacteria	Cyanobacteriia	Chloroplast	Chloroplast			chloroplast
827992b22906f7a8b7f7a87580b21cfa	Bacteria;Cyanobacteria;Cyanobacteriia;Chloroplast;Chloroplast	Biofilm_query	Bacteria	Cyanobacteria	Cyanobacteriia	Chloroplast	Chloroplast			chloroplast
82efe74bcd09fec7aea4dd8645a49182	Bacteria;Cyanobacteria;Cyanobacteriia;Chloroplast;Chloroplast	Biofilm_query	Bacteria	Cyanobacteria	Cyanobacteriia	Chloroplast	Chloroplast			chloroplast
8425d4cf5f4dc882ae2abe971230a45c	Bacteria;Cyanobacteria;Cyanobacteriia;Chloroplast;Chloroplast	Biofilm_query	Bacteria	Cyanobacteria	Cyanobacteriia	Chloroplast	Chloroplast			chloroplast
8793eea538839895a250072cf1335a19	Bacteria;Cyanobacteria;Cyanobacteriia;Chloroplast;Chloroplast	Biofilm_query	Bacteria	Cyanobacteria	Cyanobacteriia	Chloroplast	Chloroplast			chloroplast
887141fa86dc4f2e80da875c213763f8	Bacteria;Cyanobacteria;Cyanobacteriia;Chloroplast;Chloroplast	Biofilm_query	Bacteria	Cyanobacteria	Cyanobacteriia	Chloroplast	Chloroplast			chloroplast
8afff9aeb43b37bbd432439c82ac3b08	Bacteria;Cyanobacteria;Cyanobacteriia;Chloroplast;Chloroplast	Biofilm_query	Bacteria	Cyanobacteria	Cyanobacteriia	Chloroplast	Chloroplast			chloroplast
8c57fa8754336850c1b38cbc182c4ffd	Bacteria;Cyanobacteria;Cyanobacteriia;Chloroplast;Chloroplast	Biofilm_query	Bacteria	Cyanobacteria	Cyanobacteriia	Chloroplast	Chloroplast			chloroplast
8df2f2b149eb3bc004a04059d522ae23	Bacteria;Cyanobacteria;Cyanobacteriia;Chloroplast;Chloroplast	Biofilm_query	Bacteria	Cyanobacteria	Cyanobacteriia	Chloroplast	Chloroplast			chloroplast
8f22fb6aefb8942918aa5b18a3bf1f2c	Bacteria;Cyanobacteria;Cyanobacteriia;Chloroplast;Chloroplast	Biofilm_query	Bacteria	Cyanobacteria	Cyanobacteriia	Chloroplast	Chloroplast			chloroplast
91c17131cd04751c175243c37e94f7eb	Bacteria;Cyanobacteria;Cyanobacteriia;Chloroplast;Chloroplast	Biofilm_query	Bacteria	Cyanobacteria	Cyanobacteriia	Chloroplast	Chloroplast			chloroplast
926a854088ea2db2825a99a175923e08	Bacteria;Cyanobacteria;Cyanobacteriia;Chloroplast;Chloroplast	Biofilm_query	Bacteria	Cyanobacteria	Cyanobacteriia	Chloroplast	Chloroplast			chloroplast
94058101c708ca80b1c55469c25144b9	Bacteria;Cyanobacteria;Cyanobacteriia;Chloroplast;Chloroplast	Biofilm_query	Bacteria	Cyanobacteria	Cyanobacteriia	Chloroplast	Chloroplast			chloroplast
9428beb80a1d1a2031c5b1f67560ceb0	Bacteria;Cyanobacteria;Cyanobacteriia;Chloroplast;Chloroplast	Biofilm_query	Bacteria	Cyanobacteria	Cyanobacteriia	Chloroplast	Chloroplast			chloroplast
9481e2dfbc3a39ddb03233376af91d20	Bacteria;Cyanobacteria;Cyanobacteriia;Chloroplast;Chloroplast	Biofilm_query	Bacteria	Cyanobacteria	Cyanobacteriia	Chloroplast	Chloroplast			chloroplast
972f29382118390c42eb1d2bcc0d06c4	Bacteria;Cyanobacteria;Cyanobacteriia;Chloroplast;Chloroplast	Biofilm_query	Bacteria	Cyanobacteria	Cyanobacteriia	Chloroplast	Chloroplast			chloroplast
9831fa2511ae130fb338e159c92bf78f	Bacteria;Cyanobacteria;Cyanobacteriia;Chloroplast;Chloroplast	Biofilm_query	Bacteria	Cyanobacteria	Cyanobacteriia	Chloroplast	Chloroplast			chloroplast
99c49307789af24975e3edfbe61eea2f	Bacteria;Cyanobacteria;Cyanobacteriia;Chloroplast;Chloroplast	Biofilm_query	Bacteria	Cyanobacteria	Cyanobacteriia	Chloroplast	Chloroplast			chloroplast
9a3e787d7a35146153700a99589a3ffb	Bacteria;Cyanobacteria;Cyanobacteriia;Chloroplast;Chloroplast	Biofilm_query	Bacteria	Cyanobacteria	Cyanobacteriia	Chloroplast	Chloroplast			chloroplast
9cb1a5c6aa2ccf96394b936d22d0111f	Bacteria;Cyanobacteria;Cyanobacteriia;Chloroplast;Chloroplast	Biofilm_query	Bacteria	Cyanobacteria	Cyanobacteriia	Chloroplast	Chloroplast			chloroplast
9d1af6a7baf99a0c43b2a2834384d911	Bacteria;Cyanobacteria;Cyanobacteriia;Chloroplast;Chloroplast	Biofilm_query	Bacteria	Cyanobacteria	Cyanobacteriia	Chloroplast	Chloroplast			chloroplast
9ec4187530f3b9073db8875e9551e385	Bacteria;Cyanobacteria;Cyanobacteriia;Chloroplast;Chloroplast	Biofilm_query	Bacteria	Cyanobacteria	Cyanobacteriia	Chloroplast	Chloroplast			chloroplast
a01f10c38fb810f6cef9adc1cc292065	Bacteria;Cyanobacteria;Cyanobacteriia;Chloroplast;Chloroplast	Biofilm_query	Bacteria	Cyanobacteria	Cyanobacteriia	Chloroplast	Chloroplast			chloroplast
a0dde6c0e2961655e4a5079643fcf492	Bacteria;Cyanobacteria;Cyanobacteriia;Chloroplast;Chloroplast	Biofilm_query	Bacteria	Cyanobacteria	Cyanobacteriia	Chloroplast	Chloroplast			chloroplast
a1d973859029dbe901fa5c6ea26650f8	Bacteria;Cyanobacteria;Cyanobacteriia;Chloroplast;Chloroplast	Biofilm_query	Bacteria	Cyanobacteria	Cyanobacteriia	Chloroplast	Chloroplast			chloroplast
a1fae30554249908ad6d1c2e4fa97207	Bacteria;Cyanobacteria;Cyanobacteriia;Chloroplast;Chloroplast	Biofilm_query	Bacteria	Cyanobacteria	Cyanobacteriia	Chloroplast	Chloroplast			chloroplast
a5296e7f5a5c5768992e9be1990358aa	Bacteria;Cyanobacteria;Cyanobacteriia;Chloroplast;Chloroplast	Biofilm_query	Bacteria	Cyanobacteria	Cyanobacteriia	Chloroplast	Chloroplast			chloroplast
a6b69791ba02813e5eac13f3993fb72f	Bacteria;Cyanobacteria;Cyanobacteriia;Chloroplast;Chloroplast	Biofilm_query	Bacteria	Cyanobacteria	Cyanobacteriia	Chloroplast	Chloroplast			chloroplast
a735ed7b0d07525f356d02ec102eec90	Bacteria;Cyanobacteria;Cyanobacteriia;Chloroplast;Chloroplast	Biofilm_query	Bacteria	Cyanobacteria	Cyanobacteriia	Chloroplast	Chloroplast			chloroplast
a908b8cbf340316c4b32938f72a02477	Bacteria;Cyanobacteria;Cyanobacteriia;Chloroplast;Chloroplast	Biofilm_query	Bacteria	Cyanobacteria	Cyanobacteriia	Chloroplast	Chloroplast			chloroplast
ab3856198ec135daf08475979a7d5197	Bacteria;Cyanobacteria;Cyanobacteriia;Chloroplast;Chloroplast	Biofilm_query	Bacteria	Cyanobacteria	Cyanobacteriia	Chloroplast	Chloroplast			chloroplast
acba270a3535235c579f03e3d3287592	Bacteria;Cyanobacteria;Cyanobacteriia;Chloroplast;Chloroplast	Biofilm_query	Bacteria	Cyanobacteria	Cyanobacteriia	Chloroplast	Chloroplast			chloroplast
adcd1f7a0cdfc65a62a36807d5824f1c	Bacteria;Cyanobacteria;Cyanobacteriia;Chloroplast;Chloroplast	Biofilm_query	Bacteria	Cyanobacteria	Cyanobacteriia	Chloroplast	Chloroplast			chloroplast
ae6d1d6e0536bb653e81ce2b96da1498	Bacteria;Cyanobacteria;Cyanobacteriia;Chloroplast;Chloroplast	Biofilm_query	Bacteria	Cyanobacteria	Cyanobacteriia	Chloroplast	Chloroplast			chloroplast
af80fb33e72fbb41c8e546e18ecc5acc	Bacteria;Cyanobacteria;Cyanobacteriia;Chloroplast;Chloroplast	Biofilm_query	Bacteria	Cyanobacteria	Cyanobacteriia	Chloroplast	Chloroplast			chloroplast
b1692e6de05b138f31d05ac33d4291f0	Bacteria;Cyanobacteria;Cyanobacteriia;Chloroplast;Chloroplast	Biofilm_query	Bacteria	Cyanobacteria	Cyanobacteriia	Chloroplast	Chloroplast			chloroplast
b2ec0c366fd68090f7f876d279e9b01a	Bacteria;Cyanobacteria;Cyanobacteriia;Chloroplast;Chloroplast	Biofilm_query	Bacteria	Cyanobacteria	Cyanobacteriia	Chloroplast	Chloroplast			chloroplast
b4a21b48ca6397ec82217703c164adc9	Bacteria;Cyanobacteria;Cyanobacteriia;Chloroplast;Chloroplast	Biofilm_query	Bacteria	Cyanobacteria	Cyanobacteriia	Chloroplast	Chloroplast			chloroplast
b6904b132fa7e312b8dc2803932d7f2d	Bacteria;Cyanobacteria;Cyanobacteriia;Chloroplast;Chloroplast	Biofilm_query	Bacteria	Cyanobacteria	Cyanobacteriia	Chloroplast	Chloroplast			chloroplast
b762ab9ea5fd850f84af5df029cefb05	Bacteria;Cyanobacteria;Cyanobacteriia;Chloroplast;Chloroplast	Biofilm_query	Bacteria	Cyanobacteria	Cyanobacteriia	Chloroplast	Chloroplast			chloroplast
b96ea0d3eaa1a062c1e8411c138f7e28	Bacteria;Cyanobacteria;Cyanobacteriia;Chloroplast;Chloroplast	Biofilm_query	Bacteria	Cyanobacteria	Cyanobacteriia	Chloroplast	Chloroplast			chloroplast
b9d7334f1406c5e4762906e19bdc1272	Bacteria;Cyanobacteria;Cyanobacteriia;Chloroplast;Chloroplast	Biofilm_query	Bacteria	Cyanobacteria	Cyanobacteriia	Chloroplast	Chloroplast			chloroplast
bae957b9ca156334a740e37e8e72fffa	Bacteria;Cyanobacteria;Cyanobacteriia;Chloroplast;Chloroplast	Biofilm_query	Bacteria	Cyanobacteria	Cyanobacteriia	Chloroplast	Chloroplast			chloroplast
bb38fcfdc21569c9ea7e4ea2ef4f46ce	Bacteria;Cyanobacteria;Cyanobacteriia;Chloroplast;Chloroplast	Biofilm_query	Bacteria	Cyanobacteria	Cyanobacteriia	Chloroplast	Chloroplast			chloroplast
bc31302050928dca0476797373a14f5e	Bacteria;Cyanobacteria;Cyanobacteriia;Chloroplast;Chloroplast	Biofilm_query	Bacteria	Cyanobacteria	Cyanobacteriia	Chloroplast	Chloroplast			chloroplast
bdc77ffb94fd2aafe4f2ea7341257c2e	Bacteria;Cyanobacteria;Cyanobacteriia;Chloroplast;Chloroplast	Biofilm_query	Bacteria	Cyanobacteria	Cyanobacteriia	Chloroplast	Chloroplast			chloroplast
c065f971290a6594f17b056229b63df4	Bacteria;Cyanobacteria;Cyanobacteriia;Chloroplast;Chloroplast	Biofilm_query	Bacteria	Cyanobacteria	Cyanobacteriia	Chloroplast	Chloroplast			chloroplast
c28ab480eb7e125aeee85de2c3f92ba2	Bacteria;Cyanobacteria;Cyanobacteriia;Chloroplast;Chloroplast	Biofilm_query	Bacteria	Cyanobacteria	Cyanobacteriia	Chloroplast	Chloroplast			chloroplast
c452aa12fb2c395d3b2b73c077fa3184	Bacteria;Cyanobacteria;Cyanobacteriia;Chloroplast;Chloroplast	Biofilm_query	Bacteria	Cyanobacteria	Cyanobacteriia	Chloroplast	Chloroplast			chloroplast
c45e461d3e5e6fb051be9447539f097b	Bacteria;Cyanobacteria;Cyanobacteriia;Chloroplast;Chloroplast	Biofilm_query	Bacteria	Cyanobacteria	Cyanobacteriia	Chloroplast	Chloroplast			chloroplast
c4c2bbfdb13e34385138dc259abf9a1f	Bacteria;Cyanobacteria;Cyanobacteriia;Chloroplast;Chloroplast	Biofilm_query	Bacteria	Cyanobacteria	Cyanobacteriia	Chloroplast	Chloroplast			chloroplast
ca34b46369e39a6c58b52108ec04d682	Bacteria;Cyanobacteria;Cyanobacteriia;Chloroplast;Chloroplast	Biofilm_query	Bacteria	Cyanobacteria	Cyanobacteriia	Chloroplast	Chloroplast			chloroplast
cbc25481b56cada41b890cb6800eaae1	Bacteria;Cyanobacteria;Cyanobacteriia;Chloroplast;Chloroplast	Biofilm_query	Bacteria	Cyanobacteria	Cyanobacteriia	Chloroplast	Chloroplast			chloroplast
cd595c4d4718f235de7afa8a4fb1d827	Bacteria;Cyanobacteria;Cyanobacteriia;Chloroplast;Chloroplast	Biofilm_query	Bacteria	Cyanobacteria	Cyanobacteriia	Chloroplast	Chloroplast			chloroplast
cdcd0d953ed4d8016e87f5e059fdfd9f	Bacteria;Cyanobacteria;Cyanobacteriia;Chloroplast;Chloroplast	Biofilm_query	Bacteria	Cyanobacteria	Cyanobacteriia	Chloroplast	Chloroplast			chloroplast
ce395a7d2f0f46049a052674b90100ed	Bacteria;Cyanobacteria;Cyanobacteriia;Chloroplast;Chloroplast	Biofilm_query	Bacteria	Cyanobacteria	Cyanobacteriia	Chloroplast	Chloroplast			chloroplast
cf555ed02aeb45642dc0c042a35657fd	Bacteria;Cyanobacteria;Cyanobacteriia;Chloroplast;Chloroplast	Biofilm_query	Bacteria	Cyanobacteria	Cyanobacteriia	Chloroplast	Chloroplast			chloroplast
d05942ef5f1cb5d1f99268fd77d18c83	Bacteria;Cyanobacteria;Cyanobacteriia;Chloroplast;Chloroplast	Biofilm_query	Bacteria	Cyanobacteria	Cyanobacteriia	Chloroplast	Chloroplast			chloroplast
d0d4c2386a6633f2e9d38fe594db55c2	Bacteria;Cyanobacteria;Cyanobacteriia;Chloroplast;Chloroplast	Biofilm_query	Bacteria	Cyanobacteria	Cyanobacteriia	Chloroplast	Chloroplast			chloroplast
d291e2d16c46929f4adfd29c709a9863	Bacteria;Cyanobacteria;Cyanobacteriia;Chloroplast;Chloroplast	Biofilm_query	Bacteria	Cyanobacteria	Cyanobacteriia	Chloroplast	Chloroplast			chloroplast
d3d71c6141394a519e0c51c142e390e9	Bacteria;Cyanobacteria;Cyanobacteriia;Chloroplast;Chloroplast	Biofilm_query	Bacteria	Cyanobacteria	Cyanobacteriia	Chloroplast	Chloroplast			chloroplast
d4d129ca03e17efd75fb57d07131c712	Bacteria;Cyanobacteria;Cyanobacteriia;Chloroplast;Chloroplast	Biofilm_query	Bacteria	Cyanobacteria	Cyanobacteriia	Chloroplast	Chloroplast			chloroplast
d4e237a540836150c2003d267981336a	Bacteria;Cyanobacteria;Cyanobacteriia;Chloroplast;Chloroplast	Biofilm_query	Bacteria	Cyanobacteria	Cyanobacteriia	Chloroplast	Chloroplast			chloroplast
d4fa2616efe393c17c8a4c3df7708c09	Bacteria;Cyanobacteria;Cyanobacteriia;Chloroplast;Chloroplast	Biofilm_query	Bacteria	Cyanobacteria	Cyanobacteriia	Chloroplast	Chloroplast			chloroplast
d501a6fd1a21911bc88cdd9b2224251e	Bacteria;Cyanobacteria;Cyanobacteriia;Chloroplast;Chloroplast	Biofilm_query	Bacteria	Cyanobacteria	Cyanobacteriia	Chloroplast	Chloroplast			chloroplast
d65d1938a20d694522f02cd034840031	Bacteria;Cyanobacteria;Cyanobacteriia;Chloroplast;Chloroplast	Biofilm_query	Bacteria	Cyanobacteria	Cyanobacteriia	Chloroplast	Chloroplast			chloroplast
d6c45ce4f8660b87674a5d1bfac0e960	Bacteria;Cyanobacteria;Cyanobacteriia;Chloroplast;Chloroplast	Biofilm_query	Bacteria	Cyanobacteria	Cyanobacteriia	Chloroplast	Chloroplast			chloroplast
d7f52e8f8465d1d364a6176fb2bf6d23	Bacteria;Cyanobacteria;Cyanobacteriia;Chloroplast;Chloroplast	Biofilm_query	Bacteria	Cyanobacteria	Cyanobacteriia	Chloroplast	Chloroplast			chloroplast
d813664e2a131ccc9f5ea2c5ae96c139	Bacteria;Cyanobacteria;Cyanobacteriia;Chloroplast;Chloroplast	Biofilm_query	Bacteria	Cyanobacteria	Cyanobacteriia	Chloroplast	Chloroplast			chloroplast
dae4c2d0bed8e1d775bdfbd8df4ba939	Bacteria;Cyanobacteria;Cyanobacteriia;Chloroplast;Chloroplast	Biofilm_query	Bacteria	Cyanobacteria	Cyanobacteriia	Chloroplast	Chloroplast			chloroplast
daefdbed51878bf44a71b18d8afcde5e	Bacteria;Cyanobacteria;Cyanobacteriia;Chloroplast;Chloroplast	Biofilm_query	Bacteria	Cyanobacteria	Cyanobacteriia	Chloroplast	Chloroplast			chloroplast
dcc47d510b708baae7638377aaed6935	Bacteria;Cyanobacteria;Cyanobacteriia;Chloroplast;Chloroplast	Biofilm_query	Bacteria	Cyanobacteria	Cyanobacteriia	Chloroplast	Chloroplast			chloroplast
dd3feb8bca4f233f9df1a182c90ff495	Bacteria;Cyanobacteria;Cyanobacteriia;Chloroplast;Chloroplast	Biofilm_query	Bacteria	Cyanobacteria	Cyanobacteriia	Chloroplast	Chloroplast			chloroplast
deb887a3aa31fad433dd5788a312031d	Bacteria;Cyanobacteria;Cyanobacteriia;Chloroplast;Chloroplast	Biofilm_query	Bacteria	Cyanobacteria	Cyanobacteriia	Chloroplast	Chloroplast			chloroplast
e5a57732b2459f3c5c7a8d30519b03f1	Bacteria;Cyanobacteria;Cyanobacteriia;Chloroplast;Chloroplast	Biofilm_query	Bacteria	Cyanobacteria	Cyanobacteriia	Chloroplast	Chloroplast			chloroplast
e6b5ddcb768b29f7c3d2580330665c9e	Bacteria;Cyanobacteria;Cyanobacteriia;Chloroplast;Chloroplast	Biofilm_query	Bacteria	Cyanobacteria	Cyanobacteriia	Chloroplast	Chloroplast			chloroplast
e78d28b0c959b6e035caad98e3288205	Bacteria;Cyanobacteria;Cyanobacteriia;Chloroplast;Chloroplast	Biofilm_query	Bacteria	Cyanobacteria	Cyanobacteriia	Chloroplast	Chloroplast			chloroplast
e7f7b000db451d58ff46d476d344880c	Bacteria;Cyanobacteria;Cyanobacteriia;Chloroplast;Chloroplast	Biofilm_query	Bacteria	Cyanobacteria	Cyanobacteriia	Chloroplast	Chloroplast			chloroplast
e85205b2c5bbaaeab27dd01c762f7b39	Bacteria;Cyanobacteria;Cyanobacteriia;Chloroplast;Chloroplast	Biofilm_query	Bacteria	Cyanobacteria	Cyanobacteriia	Chloroplast	Chloroplast			chloroplast
e9b6a8087c99c6e9584de6929263a128	Bacteria;Cyanobacteria;Cyanobacteriia;Chloroplast;Chloroplast	Biofilm_query	Bacteria	Cyanobacteria	Cyanobacteriia	Chloroplast	Chloroplast			chloroplast
ea7ca61c4b7174f6d3a2cd122b892c51	Bacteria;Cyanobacteria;Cyanobacteriia;Chloroplast;Chloroplast	Biofilm_query	Bacteria	Cyanobacteria	Cyanobacteriia	Chloroplast	Chloroplast			chloroplast
eb0c9c8c3e8bd09a33bdf5e7a9a93e0f	Bacteria;Cyanobacteria;Cyanobacteriia;Chloroplast;Chloroplast	Biofilm_query	Bacteria	Cyanobacteria	Cyanobacteriia	Chloroplast	Chloroplast			chloroplast
ebf714e73cf5e48b1f5d97146223d0f8	Bacteria;Cyanobacteria;Cyanobacteriia;Chloroplast;Chloroplast	Biofilm_query	Bacteria	Cyanobacteria	Cyanobacteriia	Chloroplast	Chloroplast			chloroplast
ec9562edcf3986f9a56ee377d8ff737c	Bacteria;Cyanobacteria;Cyanobacteriia;Chloroplast;Chloroplast	Biofilm_query	Bacteria	Cyanobacteria	Cyanobacteriia	Chloroplast	Chloroplast			chloroplast
ecf1ab9f847e3a956e38eb1b91cdb41c	Bacteria;Cyanobacteria;Cyanobacteriia;Chloroplast;Chloroplast	Biofilm_query	Bacteria	Cyanobacteria	Cyanobacteriia	Chloroplast	Chloroplast			chloroplast
eda933bcbc8c5e08238abf496617fa3a	Bacteria;Cyanobacteria;Cyanobacteriia;Chloroplast;Chloroplast	Biofilm_query	Bacteria	Cyanobacteria	Cyanobacteriia	Chloroplast	Chloroplast			chloroplast
edcfb96c9964f3f9dc6f0621861a0b2f	Bacteria;Cyanobacteria;Cyanobacteriia;Chloroplast;Chloroplast	Biofilm_query	Bacteria	Cyanobacteria	Cyanobacteriia	Chloroplast	Chloroplast			chloroplast
ee7ce269abcde443020175b2d3085328	Bacteria;Cyanobacteria;Cyanobacteriia;Chloroplast;Chloroplast	Biofilm_query	Bacteria	Cyanobacteria	Cyanobacteriia	Chloroplast	Chloroplast			chloroplast
eeb0bf9b6e59d4d8ae7d6ae822a35d8a	Bacteria;Cyanobacteria;Cyanobacteriia;Chloroplast;Chloroplast	Biofilm_query	Bacteria	Cyanobacteria	Cyanobacteriia	Chloroplast	Chloroplast			chloroplast
efe9e1bd1824bcd5cf4b47e4e4d3c99a	Bacteria;Cyanobacteria;Cyanobacteriia;Chloroplast;Chloroplast	Biofilm_query	Bacteria	Cyanobacteria	Cyanobacteriia	Chloroplast	Chloroplast			chloroplast
f1c74104f35354195ce5a07e5fbfe6df	Bacteria;Cyanobacteria;Cyanobacteriia;Chloroplast;Chloroplast	Biofilm_query	Bacteria	Cyanobacteria	Cyanobacteriia	Chloroplast	Chloroplast			chloroplast
f23f70c3f0c0d092ff83847c53fe69ab	Bacteria;Cyanobacteria;Cyanobacteriia;Chloroplast;Chloroplast	Biofilm_query	Bacteria	Cyanobacteria	Cyanobacteriia	Chloroplast	Chloroplast			chloroplast
f250edec31adba742ee2a56ed0e0d221	Bacteria;Cyanobacteria;Cyanobacteriia;Chloroplast;Chloroplast	Biofilm_query	Bacteria	Cyanobacteria	Cyanobacteriia	Chloroplast	Chloroplast			chloroplast
f2f1b4d3acc3081eed4029b073e2b696	Bacteria;Cyanobacteria;Cyanobacteriia;Chloroplast;Chloroplast	Biofilm_query	Bacteria	Cyanobacteria	Cyanobacteriia	Chloroplast	Chloroplast			chloroplast
f5a778f388f22be0a8552c2aa9fe5e64	Bacteria;Cyanobacteria;Cyanobacteriia;Chloroplast;Chloroplast	Biofilm_query	Bacteria	Cyanobacteria	Cyanobacteriia	Chloroplast	Chloroplast			chloroplast
f62c73b5faa77d15adc8d74348e8f40a	Bacteria;Cyanobacteria;Cyanobacteriia;Chloroplast;Chloroplast	Biofilm_query	Bacteria	Cyanobacteria	Cyanobacteriia	Chloroplast	Chloroplast			chloroplast
f698bc60e827ed25fbba1b6bc4745a33	Bacteria;Cyanobacteria;Cyanobacteriia;Chloroplast;Chloroplast	Biofilm_query	Bacteria	Cyanobacteria	Cyanobacteriia	Chloroplast	Chloroplast			chloroplast
f79f7e82be925ea7d56a504a2dbefef1	Bacteria;Cyanobacteria;Cyanobacteriia;Chloroplast;Chloroplast	Biofilm_query	Bacteria	Cyanobacteria	Cyanobacteriia	Chloroplast	Chloroplast			chloroplast
f802c996ec0b8f63a57255b2a9b9a592	Bacteria;Cyanobacteria;Cyanobacteriia;Chloroplast;Chloroplast	Biofilm_query	Bacteria	Cyanobacteria	Cyanobacteriia	Chloroplast	Chloroplast			chloroplast
f82e9b4979a49d3bb95804c2242da7b1	Bacteria;Cyanobacteria;Cyanobacteriia;Chloroplast;Chloroplast	Biofilm_query	Bacteria	Cyanobacteria	Cyanobacteriia	Chloroplast	Chloroplast			chloroplast
f8eec775b3766b65b6ce353c4b820966	Bacteria;Cyanobacteria;Cyanobacteriia;Chloroplast;Chloroplast	Biofilm_query	Bacteria	Cyanobacteria	Cyanobacteriia	Chloroplast	Chloroplast			chloroplast
fc4db624375d3351a0fc5ada7572dd8e	Bacteria;Cyanobacteria;Cyanobacteriia;Chloroplast;Chloroplast	Biofilm_query	Bacteria	Cyanobacteria	Cyanobacteriia	Chloroplast	Chloroplast			chloroplast
fd6e4e200a8792b8c07bc2edd174adc3	Bacteria;Cyanobacteria;Cyanobacteriia;Chloroplast;Chloroplast	Biofilm_query	Bacteria	Cyanobacteria	Cyanobacteriia	Chloroplast	Chloroplast			chloroplast
ff5a61445b5934a14903e4c8e17edcca	Bacteria;Cyanobacteria;Cyanobacteriia;Chloroplast;Chloroplast	Biofilm_query	Bacteria	Cyanobacteria	Cyanobacteriia	Chloroplast	Chloroplast			chloroplast
ffcf4ed82045665508e925b0f4531d28	Bacteria;Cyanobacteria;Cyanobacteriia;Chloroplast;Chloroplast	Biofilm_query	Bacteria	Cyanobacteria	Cyanobacteriia	Chloroplast	Chloroplast			chloroplast
ffdb173ebcaa90308cce78c3d8d3403f	Bacteria;Cyanobacteria;Cyanobacteriia;Chloroplast;Chloroplast	Biofilm_query	Bacteria	Cyanobacteria	Cyanobacteriia	Chloroplast	Chloroplast			chloroplast
AC174362.52078.53549	Bacteria;Cyanobacteria;Cyanobacteriia;Chloroplast;Medicago truncatula (barrel medic)	Silva	Bacteria	Cyanobacteria	Cyanobacteriia	Chloroplast	Medicago truncatula (barrel medic)			chloroplast
AJ440719.1.1458	Bacteria;Cyanobacteria;Cyanobacteriia;Chloroplast;putative agent of rhinosporidiosis	Silva	Bacteria	Cyanobacteria	Cyanobacteriia	Chloroplast	putative agent of rhinosporidiosis			chloroplast
AC234828.125208.126615	Bacteria;Cyanobacteria;Cyanobacteriia;Chloroplast;Solanum tuberosum (potato)	Silva	Bacteria	Cyanobacteria	Cyanobacteriia	Chloroplast	Solanum tuberosum (potato)			chloroplast
AY835431.189876.191345	Bacteria;Cyanobacteria;Cyanobacteriia;Chloroplast;Tupiella akineta	Silva	Bacteria	Cyanobacteria	Cyanobacteriia	Chloroplast	Tupiella akineta			chloroplast
AB003169.1.1437	Bacteria;Cyanobacteria;Cyanobacteriia;Leptolyngbyales;Leptolyngbyaceae	Silva	Bacteria	Cyanobacteria	Cyanobacteriia	Leptolyngbyales	Leptolyngbyaceae			bacteria
AB530197.1.1522	Bacteria;Dadabacteria;Dadabacteriia;Dadabacteriales;uncultured	Silva	Bacteria	Dadabacteria	Dadabacteriia	Dadabacteriales	uncultured			bacteria
FJ900562.1.1471	Bacteria;Dadabacteria;Dadabacteriia;Dadabacteriales;uncultured	Silva	Bacteria	Dadabacteria	Dadabacteriia	Dadabacteriales	uncultured			bacteria
KJ590659.1.1498	Bacteria;Dadabacteria;Dadabacteriia;Dadabacteriales;uncultured	Silva	Bacteria	Dadabacteria	Dadabacteriia	Dadabacteriales	uncultured			bacteria
AB293202.1.1250	Bacteria;Dadabacteria;Dadabacteriia;Dadabacteriales;uncultured archaeon	Silva	Bacteria	Dadabacteria	Dadabacteriia	Dadabacteriales	uncultured archaeon			bacteria
KJ572422.1.1350	Bacteria;Dadabacteria;Dadabacteriia;Dadabacteriales;uncultured deltaproteobacterium	Silva	Bacteria	Dadabacteria	Dadabacteriia	Dadabacteriales	uncultured deltaproteobacterium			bacteria
AJ299402.1.1474	Bacteria;Deferribacterota;Deferribacteres;Deferribacterales;Deferribacteraceae	Silva	Bacteria	Deferribacterota	Deferribacteres	Deferribacterales	Deferribacteraceae			bacteria
GQ844383.1.1398	Bacteria;Deferribacterota;Deferribacteres;Deferribacterales;Deferribacteraceae	Silva	Bacteria	Deferribacterota	Deferribacteres	Deferribacterales	Deferribacteraceae			bacteria
GQ844390.1.1607	Bacteria;Deferribacterota;Deferribacteres;Deferribacterales;Deferribacteraceae	Silva	Bacteria	Deferribacterota	Deferribacteres	Deferribacterales	Deferribacteraceae			bacteria
JN107635.1.1474	Bacteria;Deferribacterota;Deferribacteres;Deferribacterales;Deferribacteraceae	Silva	Bacteria	Deferribacterota	Deferribacteres	Deferribacterales	Deferribacteraceae			bacteria
U75602.1.1551	Bacteria;Deferribacterota;Deferribacteres;Deferribacterales;Deferribacteraceae	Silva	Bacteria	Deferribacterota	Deferribacteres	Deferribacterales	Deferribacteraceae			bacteria
EU285374.1.1475	Bacteria;Deinococcota;Deinococci;Deinococcales;Deinococcaceae	Silva	Bacteria	Deinococcota	Deinococci	Deinococcales	Deinococcaceae			bacteria
EU294411.1.1434	Bacteria;Deinococcota;Deinococci;Deinococcales;Deinococcaceae	Silva	Bacteria	Deinococcota	Deinococci	Deinococcales	Deinococcaceae			bacteria
FJ005067.1.1362	Bacteria;Deinococcota;Deinococci;Deinococcales;Deinococcaceae	Silva	Bacteria	Deinococcota	Deinococci	Deinococcales	Deinococcaceae			bacteria
KU236369.1.1443	Bacteria;Deinococcota;Deinococci;Deinococcales;Deinococcaceae	Silva	Bacteria	Deinococcota	Deinococci	Deinococcales	Deinococcaceae			bacteria
AB257652.1.1534	Bacteria;Dependentiae;Babeliae;Babeliales;Babeliaceae	Silva	Bacteria	Dependentiae	Babeliae	Babeliales	Babeliaceae			bacteria
HG793133.503490.505018	Bacteria;Dependentiae;Babeliae;Babeliales;Babeliaceae	Silva	Bacteria	Dependentiae	Babeliae	Babeliales	Babeliaceae			bacteria
AB177131.1.1434	Bacteria;Dependentiae;Babeliae;Babeliales;uncultured	Silva	Bacteria	Dependentiae	Babeliae	Babeliales	uncultured			bacteria
AB199581.1.1455	Bacteria;Dependentiae;Babeliae;Babeliales;uncultured	Silva	Bacteria	Dependentiae	Babeliae	Babeliales	uncultured			bacteria
FJ405888.1.1497	Bacteria;Dependentiae;Babeliae;Babeliales;Verrucomicrobia bacterium;YJF2-48	Silva	Bacteria	Dependentiae	Babeliae	Babeliales	Verrucomicrobia bacterium	YJF2-48		bacteria
JN252195.1.1526	Bacteria;Desulfobacterota;Desulfobacteria;Desulfobacterales;Desulfobacteraceae	Silva	Bacteria	Desulfobacterota	Desulfobacteria	Desulfobacterales	Desulfobacteraceae			bacteria
JN408680.1.1509	Bacteria;Desulfobacterota;Desulfobacteria;Desulfobacterales;Desulfobacteraceae	Silva	Bacteria	Desulfobacterota	Desulfobacteria	Desulfobacterales	Desulfobacteraceae			bacteria
AF524933.1.1566	Bacteria;Desulfobacterota;Desulfovibrionia;Desulfovibrionales;Desulfonauticaceae	Silva	Bacteria	Desulfobacterota	Desulfovibrionia	Desulfovibrionales	Desulfonauticaceae			bacteria
AB722091.1.1407	Bacteria;DTB120;uncultured	Silva	Bacteria	DTB120	uncultured					bacteria
FJ905680.1.1453	Bacteria;DTB120;uncultured	Silva	Bacteria	DTB120	uncultured					bacteria
FJ905689.1.1401	Bacteria;DTB120;uncultured	Silva	Bacteria	DTB120	uncultured					bacteria
FJ936729.1.1512	Bacteria;DTB120;uncultured	Silva	Bacteria	DTB120	uncultured					bacteria
GQ848464.1.1503	Bacteria;DTB120;uncultured	Silva	Bacteria	DTB120	uncultured					bacteria
AB089049.1.1340	Bacteria;Elusimicrobiota;Endomicrobia;Endomicrobiales;Endomicrobiaceae	Silva	Bacteria	Elusimicrobiota	Endomicrobia	Endomicrobiales	Endomicrobiaceae			bacteria
AB089051.1.1303	Bacteria;Elusimicrobiota;Endomicrobia;Endomicrobiales;Endomicrobiaceae	Silva	Bacteria	Elusimicrobiota	Endomicrobia	Endomicrobiales	Endomicrobiaceae			bacteria
FJ405885.1.1505	Bacteria;Elusimicrobiota;Lineage IIa;actinobacterium;YJF1-30	Silva	Bacteria	Elusimicrobiota	Lineage IIa	actinobacterium	YJF1-30			bacteria
FJ900569.1.1498	Bacteria;Entotheonellaeota;Entotheonellia;Entotheonellales;Entotheonellaceae	Silva	Bacteria	Entotheonellaeota	Entotheonellia	Entotheonellales	Entotheonellaceae			bacteria
KJ540706.1.1240	Bacteria;Entotheonellaeota;Entotheonellia;Entotheonellales;Entotheonellaceae	Silva	Bacteria	Entotheonellaeota	Entotheonellia	Entotheonellales	Entotheonellaceae			bacteria
KU258268.1.1377	Bacteria;Entotheonellaeota;Entotheonellia;Entotheonellales;Entotheonellaceae	Silva	Bacteria	Entotheonellaeota	Entotheonellia	Entotheonellales	Entotheonellaceae			bacteria
LN563597.1.1389	Bacteria;Entotheonellaeota;Entotheonellia;Entotheonellales;Entotheonellaceae	Silva	Bacteria	Entotheonellaeota	Entotheonellia	Entotheonellales	Entotheonellaceae			bacteria
LN563601.1.1387	Bacteria;Entotheonellaeota;Entotheonellia;Entotheonellales;Entotheonellaceae	Silva	Bacteria	Entotheonellaeota	Entotheonellia	Entotheonellales	Entotheonellaceae			bacteria
EF515519.1.1427	Bacteria;Fermentibacterota;Fermentibacteria;Fermentibacterales;Fermentibacteraceae	Silva	Bacteria	Fermentibacterota	Fermentibacteria	Fermentibacterales	Fermentibacteraceae			bacteria
HQ184025.1.1536	Bacteria;Fermentibacterota;Fermentibacteria;Fermentibacterales;Fermentibacteraceae	Silva	Bacteria	Fermentibacterota	Fermentibacteria	Fermentibacterales	Fermentibacteraceae			bacteria
JQ209362.1.1393	Bacteria;Fermentibacterota;Fermentibacteria;Fermentibacterales;Fermentibacteraceae	Silva	Bacteria	Fermentibacterota	Fermentibacteria	Fermentibacterales	Fermentibacteraceae			bacteria
JQ216248.1.1393	Bacteria;Fermentibacterota;Fermentibacteria;Fermentibacterales;Fermentibacteraceae	Silva	Bacteria	Fermentibacterota	Fermentibacteria	Fermentibacterales	Fermentibacteraceae			bacteria
KP174525.1.1536	Bacteria;Fermentibacterota;Fermentibacteria;Fermentibacterales;Fermentibacteraceae	Silva	Bacteria	Fermentibacterota	Fermentibacteria	Fermentibacterales	Fermentibacteraceae			bacteria
AJ496284.1.1436	Bacteria;Fibrobacterota;Fibrobacteria;Fibrobacterales;Fibrobacteraceae	Silva	Bacteria	Fibrobacterota	Fibrobacteria	Fibrobacterales	Fibrobacteraceae			bacteria
AJ505937.1.1428	Bacteria;Fibrobacterota;Fibrobacteria;Fibrobacterales;Fibrobacteraceae	Silva	Bacteria	Fibrobacterota	Fibrobacteria	Fibrobacterales	Fibrobacteraceae			bacteria
JQ346742.1.1372	Bacteria;Fibrobacterota;Fibrobacteria;Fibrobacterales;Fibrobacteraceae	Silva	Bacteria	Fibrobacterota	Fibrobacteria	Fibrobacterales	Fibrobacteraceae			bacteria
KY643793.1.1371	Bacteria;Fibrobacterota;Fibrobacteria;Fibrobacterales;Fibrobacteraceae	Silva	Bacteria	Fibrobacterota	Fibrobacteria	Fibrobacterales	Fibrobacteraceae			bacteria
HG764367.1.1311	Bacteria;Firmicutes;Bacilli;Acholeplasmatales;Acholeplasmataceae	Silva	Bacteria	Firmicutes	Bacilli	Acholeplasmatales	Acholeplasmataceae			bacteria
AB002644.1.1485	Bacteria;Firmicutes;Bacilli;Bacillales;Bacillaceae	Silva	Bacteria	Firmicutes	Bacilli	Bacillales	Bacillaceae			bacteria
JN688166.1.1468	Bacteria;Firmicutes;Bacilli;Bacillales;Bacillaceae	Silva	Bacteria	Firmicutes	Bacilli	Bacillales	Bacillaceae			bacteria
KU221409.1.1457	Bacteria;Firmicutes;Bacilli;Bacillales;Bacillaceae	Silva	Bacteria	Firmicutes	Bacilli	Bacillales	Bacillaceae			bacteria
JN899575.1.1457	Bacteria;Firmicutes;Bacilli;Paenibacillales;Paenibacillaceae	Silva	Bacteria	Firmicutes	Bacilli	Paenibacillales	Paenibacillaceae			bacteria
JN899577.1.1461	Bacteria;Firmicutes;Bacilli;Paenibacillales;Paenibacillaceae	Silva	Bacteria	Firmicutes	Bacilli	Paenibacillales	Paenibacillaceae			bacteria
AB004910.1.1458	Bacteria;Firmicutes;Clostridia;Lachnospirales;Lachnospiraceae	Silva	Bacteria	Firmicutes	Clostridia	Lachnospirales	Lachnospiraceae			bacteria
AJ006965.1.1456	Bacteria;Fusobacteriota;Fusobacteriia;Fusobacteriales;Fusobacteriaceae	Silva	Bacteria	Fusobacteriota	Fusobacteriia	Fusobacteriales	Fusobacteriaceae			bacteria
HL282395.1.1308	Bacteria;Fusobacteriota;Fusobacteriia;Fusobacteriales;Fusobacteriaceae	Silva	Bacteria	Fusobacteriota	Fusobacteriia	Fusobacteriales	Fusobacteriaceae			bacteria
AB015540.1.1524	Bacteria;Gemmatimonadota;BD2-11 terrestrialgroup;uncultured bacterium	Silva	Bacteria	Gemmatimonadota	BD2-11 terrestrialgroup	uncultured bacterium				bacteria
GU567979.22125.23645	Bacteria;Gemmatimonadota;BD2-11;terrestrial group;uncultured Gemmatimonadales HF0200_34B24	Silva	Bacteria	Gemmatimonadota	BD2-11	terrestrial group	uncultured Gemmatimonadales HF0200_34B24			bacteria
MF363155.1.1496	Bacteria;Gemmatimonadota;Gemmatimonadetes;Gemmatimonadales;Gemmatimonadaceae	Silva	Bacteria	Gemmatimonadota	Gemmatimonadetes	Gemmatimonadales	Gemmatimonadaceae			bacteria
AB300129.1.1363	Bacteria;GN01;uncultured	Silva	Bacteria	GN01	uncultured					bacteria
AB858622.1.1402	Bacteria;GN01;uncultured	Silva	Bacteria	GN01	uncultured					bacteria
AY592662.1.1326	Bacteria;GN01;uncultured	Silva	Bacteria	GN01	uncultured					bacteria
EU245288.1.1505	Bacteria;GN01;uncultured	Silva	Bacteria	GN01	uncultured					bacteria
JN381500.1.1520	Bacteria;Halanaerobiaeota;Halanaerobiia;Halanaerobiales;Halanaerobiaceae	Silva	Bacteria	Halanaerobiaeota	Halanaerobiia	Halanaerobiales	Halanaerobiaceae			bacteria
AB013271.1.1517	Bacteria;Hydrogenedentes;Hydrogenedentia;Hydrogenedentiales;Hydrogenedensaceae	Silva	Bacteria	Hydrogenedentes	Hydrogenedentia	Hydrogenedentiales	Hydrogenedensaceae			bacteria
AB187503.1.1507	Bacteria;Hydrogenedentes;Hydrogenedentia;Hydrogenedentiales;Hydrogenedensaceae	Silva	Bacteria	Hydrogenedentes	Hydrogenedentia	Hydrogenedentiales	Hydrogenedensaceae			bacteria
FJ748822.1.1511	Bacteria;Hydrogenedentes;Hydrogenedentia;Hydrogenedentiales;Hydrogenedensaceae	Silva	Bacteria	Hydrogenedentes	Hydrogenedentia	Hydrogenedentiales	Hydrogenedensaceae			bacteria
GQ844344.1.1514	Bacteria;Hydrogenedentes;Hydrogenedentia;Hydrogenedentiales;Hydrogenedensaceae	Silva	Bacteria	Hydrogenedentes	Hydrogenedentia	Hydrogenedentiales	Hydrogenedensaceae			bacteria
AB177152.1.1412	Bacteria;Latescibacterota;Latescibacteria;Latescibacterales;Latescibacteraceae	Silva	Bacteria	Latescibacterota	Latescibacteria	Latescibacterales	Latescibacteraceae			bacteria
AB177208.1.1416	Bacteria;Latescibacterota;Latescibacteria;Latescibacterales;Latescibacteraceae	Silva	Bacteria	Latescibacterota	Latescibacteria	Latescibacterales	Latescibacteraceae			bacteria
AB177330.1.1251	Bacteria;Latescibacterota;Latescibacteria;Latescibacterales;Latescibacteraceae	Silva	Bacteria	Latescibacterota	Latescibacteria	Latescibacterales	Latescibacteraceae			bacteria
FJ746129.1.1418	Bacteria;Latescibacterota;Latescibacteria;Latescibacterales;Latescibacteraceae	Silva	Bacteria	Latescibacterota	Latescibacteria	Latescibacterales	Latescibacteraceae			bacteria
FJ748805.1.1521	Bacteria;Latescibacterota;uncultured	Silva	Bacteria	Latescibacterota	uncultured					bacteria
GU940751.1.1266	Bacteria;Margulisbacteria;uncultured	Silva	Bacteria	Margulisbacteria	uncultured					bacteria
GU940985.1.1301	Bacteria;Margulisbacteria;uncultured	Silva	Bacteria	Margulisbacteria	uncultured					bacteria
LC387947.1.1446	Bacteria;Margulisbacteria;uncultured	Silva	Bacteria	Margulisbacteria	uncultured					bacteria
LC387955.1.1305	Bacteria;Margulisbacteria;uncultured	Silva	Bacteria	Margulisbacteria	uncultured					bacteria
LC387956.1.1306	Bacteria;Margulisbacteria;uncultured	Silva	Bacteria	Margulisbacteria	uncultured					bacteria
AB177206.1.1454	Bacteria;Marinimicrobia (SAR406 clade)	Silva	Bacteria	Marinimicrobia (SAR406 clade)						bacteria
FJ746090.1.1437	Bacteria;Marinimicrobia (SAR406 clade)	Silva	Bacteria	Marinimicrobia (SAR406 clade)						bacteria
FJ746183.1.1482	Bacteria;Marinimicrobia (SAR406 clade)	Silva	Bacteria	Marinimicrobia (SAR406 clade)						bacteria
GU474892.2198.3716	Bacteria;Marinimicrobia (SAR406 clade);HF4000_22B16	Silva	Bacteria	Marinimicrobia (SAR406 clade)	HF4000_22B16					bacteria
KC921197.1.1380	Bacteria;MBNT15;deltaproteobacterium;WX152	Silva	Bacteria	MBNT15	deltaproteobacterium	WX152				bacteria
AB240371.1.1518	Bacteria;MBNT15;uncultured	Silva	Bacteria	MBNT15	uncultured					bacteria
AB364723.1.1482	Bacteria;MBNT15;uncultured	Silva	Bacteria	MBNT15	uncultured					bacteria
AB179505.1.1512	Bacteria;Methylomirabilota;Methylomirabilia;Methylomirabilales;Methylomirabilaceae	Silva	Bacteria	Methylomirabilota	Methylomirabilia	Methylomirabilales	Methylomirabilaceae			bacteria
FJ748807.1.1524	Bacteria;Methylomirabilota;Methylomirabilia;Methylomirabilales;Methylomirabilaceae	Silva	Bacteria	Methylomirabilota	Methylomirabilia	Methylomirabilales	Methylomirabilaceae			bacteria
AB294346.1.1484	Bacteria;Methylomirabilota;Methylomirabilia;Rokubacteriales;uncultured	Silva	Bacteria	Methylomirabilota	Methylomirabilia	Rokubacteriales	uncultured			bacteria
KC921189.1.1440	Bacteria;Methylomirabilota;Methylomirabilia;Rokubacteriales;WX65	Silva	Bacteria	Methylomirabilota	Methylomirabilia	Rokubacteriales	WX65			bacteria
FJ813544.1.1520	Bacteria;Modulibacteria;Moduliflexia;Moduliflexales;Moduliflexaceae	Silva	Bacteria	Modulibacteria	Moduliflexia	Moduliflexales	Moduliflexaceae			bacteria
FJ902113.1.1404	Bacteria;Modulibacteria;Moduliflexia;Moduliflexales;Moduliflexaceae	Silva	Bacteria	Modulibacteria	Moduliflexia	Moduliflexales	Moduliflexaceae			bacteria
JQ214048.1.1376	Bacteria;Modulibacteria;Moduliflexia;Moduliflexales;Moduliflexaceae	Silva	Bacteria	Modulibacteria	Moduliflexia	Moduliflexales	Moduliflexaceae			bacteria
JQ215304.1.1363	Bacteria;Modulibacteria;Moduliflexia;Moduliflexales;Moduliflexaceae	Silva	Bacteria	Modulibacteria	Moduliflexia	Moduliflexales	Moduliflexaceae			bacteria
JQ215980.1.1373	Bacteria;Modulibacteria;Moduliflexia;Moduliflexales;Moduliflexaceae	Silva	Bacteria	Modulibacteria	Moduliflexia	Moduliflexales	Moduliflexaceae			bacteria
AJ233929.1.1515	Bacteria;Myxococcota;Myxococcia;Myxococcales;Myxococcaceae	Silva	Bacteria	Myxococcota	Myxococcia	Myxococcales	Myxococcaceae			bacteria
AJ233932.1.1522	Bacteria;Myxococcota;Myxococcia;Myxococcales;Myxococcaceae	Silva	Bacteria	Myxococcota	Myxococcia	Myxococcales	Myxococcaceae			bacteria
GU567961.29943.31455	Bacteria;Myxococcota;Myxococcia;Myxococcales;Myxococcaceae	Silva	Bacteria	Myxococcota	Myxococcia	Myxococcales	Myxococcaceae			bacteria
AJ233945.1.1514	Bacteria;Myxococcota;Polyangia;Nannocystales;Nannocystaceae	Silva	Bacteria	Myxococcota	Polyangia	Nannocystales	Nannocystaceae			bacteria
AB252952.1.1517	Bacteria;NB1-j;uncultured	Silva	Bacteria	NB1-j	uncultured					bacteria
AB278147.1.1521	Bacteria;NB1-j;uncultured	Silva	Bacteria	NB1-j	uncultured					bacteria
AB294334.1.1480	Bacteria;NB1-j;uncultured	Silva	Bacteria	NB1-j	uncultured					bacteria
AB013831.1.1515	Bacteria;NB1-j;uncultured delta proteobacterium	Silva	Bacteria	NB1-j	uncultured delta proteobacterium					bacteria
AB015560.1.1481	Bacteria;Nitrospinota;Nitrospinia;Nitrospinales;Nitrospinaceae	Silva	Bacteria	Nitrospinota	Nitrospinia	Nitrospinales	Nitrospinaceae			bacteria
FJ748769.1.1487	Bacteria;Nitrospinota;Nitrospinia;Nitrospinales;Nitrospinaceae	Silva	Bacteria	Nitrospinota	Nitrospinia	Nitrospinales	Nitrospinaceae			bacteria
FJ748812.1.1521	Bacteria;Nitrospinota;P9X2b3D02;uncultured	Silva	Bacteria	Nitrospinota	P9X2b3D02	uncultured				bacteria
FJ755771.1.1523	Bacteria;Nitrospinota;P9X2b3D02;uncultured	Silva	Bacteria	Nitrospinota	P9X2b3D02	uncultured				bacteria
AJ237903.1.1471	Bacteria;Nitrospirota;Leptospirillia;Leptospirillales;Leptospirillaceae	Silva	Bacteria	Nitrospirota	Leptospirillia	Leptospirillales	Leptospirillaceae			bacteria
AJ224038.1.1498	Bacteria;Nitrospirota;Nitrospiria;Nitrospirales;Nitrospiraceae	Silva	Bacteria	Nitrospirota	Nitrospiria	Nitrospirales	Nitrospiraceae			bacteria
JQ073799.1.1501	Bacteria;Nitrospirota;Nitrospiria;Nitrospirales;Nitrospiraceae	Silva	Bacteria	Nitrospirota	Nitrospiria	Nitrospirales	Nitrospiraceae			bacteria
AB015580.1.1448	Bacteria;Patescibacteria;ABY1;Candidatus;Komeilibacteria;uncultured bacterium	Silva	Bacteria	Patescibacteria	ABY1	Candidatus	Komeilibacteria	uncultured bacterium		bacteria
AB015542.1.1455	Bacteria;Patescibacteria;Gracilibacteria;Absconditabacteriales;(SR1) uncultured bacterium	Silva	Bacteria	Patescibacteria	Gracilibacteria	Absconditabacteriales	(SR1) uncultured bacterium			bacteria
JQ269304.1.1455	Bacteria;Patescibacteria;Gracilibacteria;Candidatus SH4-10 Peregrinibacteria;bacterium WH3-1	Silva	Bacteria	Patescibacteria	Gracilibacteria	Candidatus SH4-10 Peregrinibacteria	bacterium WH3-1			bacteria
JQ269257.1.1421	Bacteria;Patescibacteria;Parcubacteria;Candidatus Kaiserbacteria;bacterium	Silva	Bacteria	Patescibacteria	Parcubacteria	Candidatus Kaiserbacteria	bacterium			bacteria
KU382117.1.1408	Bacteria;Patescibacteria;Parcubacteria;uncultured	Silva	Bacteria	Patescibacteria	Parcubacteria	uncultured				bacteria
FJ900327.1.1498	Bacteria;PAUC34f;uncultured	Silva	Bacteria	PAUC34f	uncultured					bacteria
FJ900328.1.1492	Bacteria;PAUC34f;uncultured	Silva	Bacteria	PAUC34f	uncultured					bacteria
FJ900329.1.1479	Bacteria;PAUC34f;uncultured	Silva	Bacteria	PAUC34f	uncultured					bacteria
KJ590553.1.1518	Bacteria;PAUC34f;uncultured	Silva	Bacteria	PAUC34f	uncultured					bacteria
GU474867.1236.2557	Bacteria;PAUC34f;uncultured bacterium HF0130_06E03	Silva	Bacteria	PAUC34f	uncultured bacterium HF0130_06E03					bacteria
AJ231172.1.1474	Bacteria;Planctomycetota;Planctomycetes;Pirellulales;Pirellulaceae	Silva	Bacteria	Planctomycetota	Planctomycetes	Pirellulales	Pirellulaceae			bacteria
AJ231181.1.1466	Bacteria;Planctomycetota;Planctomycetes;Pirellulales;Pirellulaceae	Silva	Bacteria	Planctomycetota	Planctomycetes	Pirellulales	Pirellulaceae			bacteria
AJ231190.1.1447	Bacteria;Planctomycetota;Planctomycetes;Planctomycetales;Rubinisphaeraceae	Silva	Bacteria	Planctomycetota	Planctomycetes	Planctomycetales	Rubinisphaeraceae			bacteria
AF533356.1.1433	Bacteria;Proteobacteria;Alphaproteobacteria;Acetobacterales;Acetobacteraceae	Silva	Bacteria	Proteobacteria	Alphaproteobacteria	Acetobacterales	Acetobacteraceae			bacteria
AF538712.1.1482	Bacteria;Proteobacteria;Alphaproteobacteria;Acetobacterales;Acetobacteraceae	Silva	Bacteria	Proteobacteria	Alphaproteobacteria	Acetobacterales	Acetobacteraceae			bacteria
KY629946.1.1298	Bacteria;Proteobacteria;Alphaproteobacteria;Acetobacterales;Acetobacteraceae	Silva	Bacteria	Proteobacteria	Alphaproteobacteria	Acetobacterales	Acetobacteraceae			bacteria
KY629947.1.1338	Bacteria;Proteobacteria;Alphaproteobacteria;Acetobacterales;Acetobacteraceae	Silva	Bacteria	Proteobacteria	Alphaproteobacteria	Acetobacterales	Acetobacteraceae			bacteria
FJ746172.1.1421	Bacteria;Proteobacteria;Alphaproteobacteria;AT-s3-44;uncultured	Silva	Bacteria	Proteobacteria	Alphaproteobacteria	AT-s3-44	uncultured			bacteria
FJ936791.1.1447	Bacteria;Proteobacteria;Alphaproteobacteria;AT-s3-44;uncultured	Silva	Bacteria	Proteobacteria	Alphaproteobacteria	AT-s3-44	uncultured			bacteria
HQ163652.1.1349	Bacteria;Proteobacteria;Alphaproteobacteria;AT-s3-44;uncultured	Silva	Bacteria	Proteobacteria	Alphaproteobacteria	AT-s3-44	uncultured			bacteria
KM051661.1.1462	Bacteria;Proteobacteria;Alphaproteobacteria;AT-s3-44;uncultured	Silva	Bacteria	Proteobacteria	Alphaproteobacteria	AT-s3-44	uncultured			bacteria
KJ589967.1.1431	Bacteria;Proteobacteria;Alphaproteobacteria;AT-s3-44;uncultured Rhodospirillaceae	Silva	Bacteria	Proteobacteria	Alphaproteobacteria	AT-s3-44	uncultured Rhodospirillaceae			bacteria
AF523824.1.1373	Bacteria;Proteobacteria;Alphaproteobacteria;Azospirillales;Azospirillaceae	Silva	Bacteria	Proteobacteria	Alphaproteobacteria	Azospirillales	Azospirillaceae			bacteria
AF533354.1.1439	Bacteria;Proteobacteria;Alphaproteobacteria;Azospirillales;Azospirillaceae	Silva	Bacteria	Proteobacteria	Alphaproteobacteria	Azospirillales	Azospirillaceae			bacteria
KU238089.1.1419	Bacteria;Proteobacteria;Alphaproteobacteria;Azospirillales;Azospirillaceae	Silva	Bacteria	Proteobacteria	Alphaproteobacteria	Azospirillales	Azospirillaceae			bacteria
JN592459.1.1391	Bacteria;Proteobacteria;Alphaproteobacteria;Azospirillales;Inquilinaceae	Silva	Bacteria	Proteobacteria	Alphaproteobacteria	Azospirillales	Inquilinaceae			bacteria
JN592468.1.1251	Bacteria;Proteobacteria;Alphaproteobacteria;Azospirillales;Inquilinaceae	Silva	Bacteria	Proteobacteria	Alphaproteobacteria	Azospirillales	Inquilinaceae			bacteria
AB506682.1.1426	Bacteria;Proteobacteria;Alphaproteobacteria;Caedibacterales;Caedibacteraceae	Silva	Bacteria	Proteobacteria	Alphaproteobacteria	Caedibacterales	Caedibacteraceae			bacteria
AM236093.1.1660	Bacteria;Proteobacteria;Alphaproteobacteria;Caedibacterales;Caedibacteraceae	Silva	Bacteria	Proteobacteria	Alphaproteobacteria	Caedibacterales	Caedibacteraceae			bacteria
HQ132422.1.1460	Bacteria;Proteobacteria;Alphaproteobacteria;Caedibacterales;Caedibacteraceae	Silva	Bacteria	Proteobacteria	Alphaproteobacteria	Caedibacterales	Caedibacteraceae			bacteria
KJ540787.1.1413	Bacteria;Proteobacteria;Alphaproteobacteria;Caedibacterales;Caedibacteraceae	Silva	Bacteria	Proteobacteria	Alphaproteobacteria	Caedibacterales	Caedibacteraceae			bacteria
JN082252.1.1416	Bacteria;Proteobacteria;Alphaproteobacteria;Caulobacterales;Caulobacteraceae	Silva	Bacteria	Proteobacteria	Alphaproteobacteria	Caulobacterales	Caulobacteraceae			bacteria
JN377680.1.1391	Bacteria;Proteobacteria;Alphaproteobacteria;Caulobacterales;Caulobacteraceae	Silva	Bacteria	Proteobacteria	Alphaproteobacteria	Caulobacterales	Caulobacteraceae			bacteria
AF530128.1.1320	Bacteria;Proteobacteria;Alphaproteobacteria;Caulobacterales;Hyphomonadaceae	Silva	Bacteria	Proteobacteria	Alphaproteobacteria	Caulobacterales	Hyphomonadaceae			bacteria
AF544015.1.1455	Bacteria;Proteobacteria;Alphaproteobacteria;Caulobacterales;Parvularculaceae	Silva	Bacteria	Proteobacteria	Alphaproteobacteria	Caulobacterales	Parvularculaceae			bacteria
AJ890095.1.1460	Bacteria;Proteobacteria;Alphaproteobacteria;Defluviicoccales;Defluviicoccaceae	Silva	Bacteria	Proteobacteria	Alphaproteobacteria	Defluviicoccales	Defluviicoccaceae			bacteria
AB015526.1.1470	Bacteria;Proteobacteria;Alphaproteobacteria;Defluviicoccales;uncultured	Silva	Bacteria	Proteobacteria	Alphaproteobacteria	Defluviicoccales	uncultured			bacteria
FJ746177.1.1422	Bacteria;Proteobacteria;Alphaproteobacteria;Defluviicoccales;uncultured	Silva	Bacteria	Proteobacteria	Alphaproteobacteria	Defluviicoccales	uncultured			bacteria
FJ746307.1.1437	Bacteria;Proteobacteria;Alphaproteobacteria;Defluviicoccales;uncultured	Silva	Bacteria	Proteobacteria	Alphaproteobacteria	Defluviicoccales	uncultured			bacteria
FJ455532.1.1458	Bacteria;Proteobacteria;Alphaproteobacteria;Dongiales;Dongiaceae	Silva	Bacteria	Proteobacteria	Alphaproteobacteria	Dongiales	Dongiaceae			bacteria
FJ654262.1.1430	Bacteria;Proteobacteria;Alphaproteobacteria;Dongiales;Dongiaceae	Silva	Bacteria	Proteobacteria	Alphaproteobacteria	Dongiales	Dongiaceae			bacteria
HQ436504.1.1424	Bacteria;Proteobacteria;Alphaproteobacteria;Dongiales;Dongiaceae	Silva	Bacteria	Proteobacteria	Alphaproteobacteria	Dongiales	Dongiaceae			bacteria
KC921187.1.1354	Bacteria;Proteobacteria;Alphaproteobacteria;Dongiales;Dongiaceae	Silva	Bacteria	Proteobacteria	Alphaproteobacteria	Dongiales	Dongiaceae			bacteria
GU118205.1.1423	Bacteria;Proteobacteria;Alphaproteobacteria;Dstr-E11;uncultured	Silva	Bacteria	Proteobacteria	Alphaproteobacteria	Dstr-E11	uncultured			bacteria
JQ515516.1.1484	Bacteria;Proteobacteria;Alphaproteobacteria;Dstr-E11;uncultured	Silva	Bacteria	Proteobacteria	Alphaproteobacteria	Dstr-E11	uncultured			bacteria
JQ515736.1.1457	Bacteria;Proteobacteria;Alphaproteobacteria;Dstr-E11;uncultured	Silva	Bacteria	Proteobacteria	Alphaproteobacteria	Dstr-E11	uncultured			bacteria
JQ516342.1.1377	Bacteria;Proteobacteria;Alphaproteobacteria;Dstr-E11;uncultured	Silva	Bacteria	Proteobacteria	Alphaproteobacteria	Dstr-E11	uncultured			bacteria
MH041052.1.1320	Bacteria;Proteobacteria;Alphaproteobacteria;Elsterales;Elsteraceae	Silva	Bacteria	Proteobacteria	Alphaproteobacteria	Elsterales	Elsteraceae			bacteria
AB179524.1.1465	Bacteria;Proteobacteria;Alphaproteobacteria;Elsterales;uncultured	Silva	Bacteria	Proteobacteria	Alphaproteobacteria	Elsterales	uncultured			bacteria
AB488107.1.1330	Bacteria;Proteobacteria;Alphaproteobacteria;Elsterales;uncultured	Silva	Bacteria	Proteobacteria	Alphaproteobacteria	Elsterales	uncultured			bacteria
AY234650.1.1342	Bacteria;Proteobacteria;Alphaproteobacteria;Elsterales;URHD0088	Silva	Bacteria	Proteobacteria	Alphaproteobacteria	Elsterales	URHD0088			bacteria
AB429066.1.1445	Bacteria;Proteobacteria;Alphaproteobacteria;Emcibacterales;Emcibacteraceae	Silva	Bacteria	Proteobacteria	Alphaproteobacteria	Emcibacterales	Emcibacteraceae			bacteria
AB429077.1.1445	Bacteria;Proteobacteria;Alphaproteobacteria;Emcibacterales;Emcibacteraceae	Silva	Bacteria	Proteobacteria	Alphaproteobacteria	Emcibacterales	Emcibacteraceae			bacteria
KJ191195.1.1460	Bacteria;Proteobacteria;Alphaproteobacteria;Emcibacterales;Emcibacteraceae	Silva	Bacteria	Proteobacteria	Alphaproteobacteria	Emcibacterales	Emcibacteraceae			bacteria
FJ529718.1.1421	Bacteria;Proteobacteria;Alphaproteobacteria;Ferrovibrionales;Ferrovibrionaceae	Silva	Bacteria	Proteobacteria	Alphaproteobacteria	Ferrovibrionales	Ferrovibrionaceae			bacteria
GQ365620.1.1305	Bacteria;Proteobacteria;Alphaproteobacteria;Ferrovibrionales;Ferrovibrionaceae	Silva	Bacteria	Proteobacteria	Alphaproteobacteria	Ferrovibrionales	Ferrovibrionaceae			bacteria
KY117477.1.1421	Bacteria;Proteobacteria;Alphaproteobacteria;Ferrovibrionales;Ferrovibrionaceae	Silva	Bacteria	Proteobacteria	Alphaproteobacteria	Ferrovibrionales	Ferrovibrionaceae			bacteria
JN693496.1.1408	Bacteria;Proteobacteria;Alphaproteobacteria;Ferrovibrionales;Taonella	Silva	Bacteria	Proteobacteria	Alphaproteobacteria	Ferrovibrionales	Taonella			bacteria
JQ318574.1.1359	Bacteria;Proteobacteria;Alphaproteobacteria;Ferrovibrionales;Taonella	Silva	Bacteria	Proteobacteria	Alphaproteobacteria	Ferrovibrionales	Taonella			bacteria
AB294318.1.1421	Bacteria;Proteobacteria;Alphaproteobacteria;Holosporales;Holosporaceae	Silva	Bacteria	Proteobacteria	Alphaproteobacteria	Holosporales	Holosporaceae			bacteria
EU652696.1.1492	Bacteria;Proteobacteria;Alphaproteobacteria;Holosporales;Holosporaceae	Silva	Bacteria	Proteobacteria	Alphaproteobacteria	Holosporales	Holosporaceae			bacteria
KC164380.1.1394	Bacteria;Proteobacteria;Alphaproteobacteria;Holosporales;Holosporaceae	Silva	Bacteria	Proteobacteria	Alphaproteobacteria	Holosporales	Holosporaceae			bacteria
KX669635.1.1404	Bacteria;Proteobacteria;Alphaproteobacteria;Holosporales;Holosporaceae	Silva	Bacteria	Proteobacteria	Alphaproteobacteria	Holosporales	Holosporaceae			bacteria
AJ318524.1.1351	Bacteria;Proteobacteria;Alphaproteobacteria;Kiloniellales;Fodinicurvataceae	Silva	Bacteria	Proteobacteria	Alphaproteobacteria	Kiloniellales	Fodinicurvataceae			bacteria
FJ357426.1.1407	Bacteria;Proteobacteria;Alphaproteobacteria;Kiloniellales;Fodinicurvataceae	Silva	Bacteria	Proteobacteria	Alphaproteobacteria	Kiloniellales	Fodinicurvataceae			bacteria
HG764424.1.1392	Bacteria;Proteobacteria;Alphaproteobacteria;Kiloniellales;Fodinicurvataceae	Silva	Bacteria	Proteobacteria	Alphaproteobacteria	Kiloniellales	Fodinicurvataceae			bacteria
JN605361.1.1407	Bacteria;Proteobacteria;Alphaproteobacteria;Kiloniellales;Fodinicurvataceae	Silva	Bacteria	Proteobacteria	Alphaproteobacteria	Kiloniellales	Fodinicurvataceae			bacteria
FJ746138.1.1377	Bacteria;Proteobacteria;Alphaproteobacteria;Kordiimonadales;Kordiimonadaceae	Silva	Bacteria	Proteobacteria	Alphaproteobacteria	Kordiimonadales	Kordiimonadaceae			bacteria
FJ746157.1.1374	Bacteria;Proteobacteria;Alphaproteobacteria;Kordiimonadales;Kordiimonadaceae	Silva	Bacteria	Proteobacteria	Alphaproteobacteria	Kordiimonadales	Kordiimonadaceae			bacteria
FJ847942.1.1419	Bacteria;Proteobacteria;Alphaproteobacteria;Kordiimonadales;Kordiimonadaceae	Silva	Bacteria	Proteobacteria	Alphaproteobacteria	Kordiimonadales	Kordiimonadaceae			bacteria
AB188773.1.1466	Bacteria;Proteobacteria;Alphaproteobacteria;Kordiimonadales;uncultured	Silva	Bacteria	Proteobacteria	Alphaproteobacteria	Kordiimonadales	uncultured			bacteria
AB015523.1.1463	Bacteria;Proteobacteria;Alphaproteobacteria;Micavibrionales;Micavibrionaceae	Silva	Bacteria	Proteobacteria	Alphaproteobacteria	Micavibrionales	Micavibrionaceae			bacteria
AB200296.1.1447	Bacteria;Proteobacteria;Alphaproteobacteria;Micavibrionales;uncultured	Silva	Bacteria	Proteobacteria	Alphaproteobacteria	Micavibrionales	uncultured			bacteria
AB473970.1.1480	Bacteria;Proteobacteria;Alphaproteobacteria;Micavibrionales;uncultured	Silva	Bacteria	Proteobacteria	Alphaproteobacteria	Micavibrionales	uncultured			bacteria
LK392860.1.1389	Bacteria;Proteobacteria;Alphaproteobacteria;Micavibrionales;uncultured	Silva	Bacteria	Proteobacteria	Alphaproteobacteria	Micavibrionales	uncultured			bacteria
AB081581.1.1406	Bacteria;Proteobacteria;Alphaproteobacteria;Micropepsales;Micropepsaceae	Silva	Bacteria	Proteobacteria	Alphaproteobacteria	Micropepsales	Micropepsaceae			bacteria
AB179498.1.1447	Bacteria;Proteobacteria;Alphaproteobacteria;Micropepsales;Micropepsaceae	Silva	Bacteria	Proteobacteria	Alphaproteobacteria	Micropepsales	Micropepsaceae			bacteria
AB307660.1.1389	Bacteria;Proteobacteria;Alphaproteobacteria;Micropepsales;Micropepsaceae	Silva	Bacteria	Proteobacteria	Alphaproteobacteria	Micropepsales	Micropepsaceae			bacteria
AB364706.1.1402	Bacteria;Proteobacteria;Alphaproteobacteria;Micropepsales;Micropepsaceae	Silva	Bacteria	Proteobacteria	Alphaproteobacteria	Micropepsales	Micropepsaceae			bacteria
EF540391.1.1422	Bacteria;Proteobacteria;Alphaproteobacteria;NRL2;uncultured	Silva	Bacteria	Proteobacteria	Alphaproteobacteria	NRL2	uncultured			bacteria
FM209115.1.1356	Bacteria;Proteobacteria;Alphaproteobacteria;NRL2;uncultured	Silva	Bacteria	Proteobacteria	Alphaproteobacteria	NRL2	uncultured			bacteria
FM242428.1.1461	Bacteria;Proteobacteria;Alphaproteobacteria;NRL2;uncultured	Silva	Bacteria	Proteobacteria	Alphaproteobacteria	NRL2	uncultured			bacteria
AB089089.1.1318	Bacteria;Proteobacteria;Alphaproteobacteria;Paracaedibacterales;Paracaedibacteraceae	Silva	Bacteria	Proteobacteria	Alphaproteobacteria	Paracaedibacterales	Paracaedibacteraceae			bacteria
AB089097.1.1287	Bacteria;Proteobacteria;Alphaproteobacteria;Paracaedibacterales;Paracaedibacteraceae	Silva	Bacteria	Proteobacteria	Alphaproteobacteria	Paracaedibacterales	Paracaedibacteraceae			bacteria
AF533506.1.1722	Bacteria;Proteobacteria;Alphaproteobacteria;Paracaedibacterales;Paracaedibacteraceae	Silva	Bacteria	Proteobacteria	Alphaproteobacteria	Paracaedibacterales	Paracaedibacteraceae			bacteria
KX702973.1.1284	Bacteria;Proteobacteria;Alphaproteobacteria;Paracaedibacterales;Paracaedibacteraceae	Silva	Bacteria	Proteobacteria	Alphaproteobacteria	Paracaedibacterales	Paracaedibacteraceae			bacteria
AB186821.1.1448	Bacteria;Proteobacteria;Alphaproteobacteria;Parvibaculales;Parvibaculaceae	Silva	Bacteria	Proteobacteria	Alphaproteobacteria	Parvibaculales	Parvibaculaceae			bacteria
AY387398.1.1451	Bacteria;Proteobacteria;Alphaproteobacteria;Parvibaculales;Parvibaculaceae	Silva	Bacteria	Proteobacteria	Alphaproteobacteria	Parvibaculales	Parvibaculaceae			bacteria
FJ182044.1.1447	Bacteria;Proteobacteria;Alphaproteobacteria;Parvibaculales;Parvibaculaceae	Silva	Bacteria	Proteobacteria	Alphaproteobacteria	Parvibaculales	Parvibaculaceae			bacteria
GQ848473.1.1399	Bacteria;Proteobacteria;Alphaproteobacteria;Parvibaculales;Parvibaculaceae	Silva	Bacteria	Proteobacteria	Alphaproteobacteria	Parvibaculales	Parvibaculaceae			bacteria
HG966617.2636555.2638022	Bacteria;Proteobacteria;Alphaproteobacteria;Parvibaculales;Parvibaculaceae	Silva	Bacteria	Proteobacteria	Alphaproteobacteria	Parvibaculales	Parvibaculaceae			bacteria
AB054138.1.1410	Bacteria;Proteobacteria;Alphaproteobacteria;Puniceispirillales;SAR116 clade	Silva	Bacteria	Proteobacteria	Alphaproteobacteria	Puniceispirillales	SAR116 clade			bacteria
AB054160.1.1410	Bacteria;Proteobacteria;Alphaproteobacteria;Puniceispirillales;SAR116 clade	Silva	Bacteria	Proteobacteria	Alphaproteobacteria	Puniceispirillales	SAR116 clade			bacteria
EF394922.1.1445	Bacteria;Proteobacteria;Alphaproteobacteria;Reyranellales;Reyranellaceae	Silva	Bacteria	Proteobacteria	Alphaproteobacteria	Reyranellales	Reyranellaceae			bacteria
FJ711207.1.1437	Bacteria;Proteobacteria;Alphaproteobacteria;Reyranellales;Reyranellaceae	Silva	Bacteria	Proteobacteria	Alphaproteobacteria	Reyranellales	Reyranellaceae			bacteria
FN554393.1.1417	Bacteria;Proteobacteria;Alphaproteobacteria;Reyranellales;Reyranellaceae	Silva	Bacteria	Proteobacteria	Alphaproteobacteria	Reyranellales	Reyranellaceae			bacteria
KP185143.1.1420	Bacteria;Proteobacteria;Alphaproteobacteria;Reyranellales;Reyranellaceae	Silva	Bacteria	Proteobacteria	Alphaproteobacteria	Reyranellales	Reyranellaceae			bacteria
KU230301.1.1284	Bacteria;Proteobacteria;Alphaproteobacteria;Rhizobiales;Rhizobiaceae	Silva	Bacteria	Proteobacteria	Alphaproteobacteria	Rhizobiales	Rhizobiaceae			bacteria
HG531388.1.1375	Bacteria;Proteobacteria;Alphaproteobacteria;Rhizobiales;Xanthobacteraceae	Silva	Bacteria	Proteobacteria	Alphaproteobacteria	Rhizobiales	Xanthobacteraceae			bacteria
JN085488.1.1384	Bacteria;Proteobacteria;Alphaproteobacteria;Rhizobiales;Xanthobacteraceae	Silva	Bacteria	Proteobacteria	Alphaproteobacteria	Rhizobiales	Xanthobacteraceae			bacteria
JN085489.1.1385	Bacteria;Proteobacteria;Alphaproteobacteria;Rhizobiales;Xanthobacteraceae	Silva	Bacteria	Proteobacteria	Alphaproteobacteria	Rhizobiales	Xanthobacteraceae			bacteria
JN085491.1.1385	Bacteria;Proteobacteria;Alphaproteobacteria;Rhizobiales;Xanthobacteraceae	Silva	Bacteria	Proteobacteria	Alphaproteobacteria	Rhizobiales	Xanthobacteraceae			bacteria
AF530134.1.1319	Bacteria;Proteobacteria;Alphaproteobacteria;Rhodobacterales;Rhodobacteraceae	Silva	Bacteria	Proteobacteria	Alphaproteobacteria	Rhodobacterales	Rhodobacteraceae			bacteria
HG529993.1.1428	Bacteria;Proteobacteria;Alphaproteobacteria;Rhodobacterales;Rhodobacteraceae	Silva	Bacteria	Proteobacteria	Alphaproteobacteria	Rhodobacterales	Rhodobacteraceae			bacteria
HG529995.1.1433	Bacteria;Proteobacteria;Alphaproteobacteria;Rhodobacterales;Rhodobacteraceae	Silva	Bacteria	Proteobacteria	Alphaproteobacteria	Rhodobacterales	Rhodobacteraceae			bacteria
HG529996.1.1397	Bacteria;Proteobacteria;Alphaproteobacteria;Rhodobacterales;Rhodobacteraceae	Silva	Bacteria	Proteobacteria	Alphaproteobacteria	Rhodobacterales	Rhodobacteraceae			bacteria
JN104393.1.1404	Bacteria;Proteobacteria;Alphaproteobacteria;Rhodobacterales;Rhodobacteraceae	Silva	Bacteria	Proteobacteria	Alphaproteobacteria	Rhodobacterales	Rhodobacteraceae			bacteria
HM798990.1.1422	Bacteria;Proteobacteria;Alphaproteobacteria;Rhodospirillales;AEGEAN-169	Silva	Bacteria	Proteobacteria	Alphaproteobacteria	Rhodospirillales	AEGEAN-169			bacteria
GU568015.4989.6449	Bacteria;Proteobacteria;Alphaproteobacteria;Rhodospirillales;Magnetospiraceae	Silva	Bacteria	Proteobacteria	Alphaproteobacteria	Rhodospirillales	Magnetospiraceae			bacteria
GU568018.40362.41731	Bacteria;Proteobacteria;Alphaproteobacteria;Rhodospirillales;Magnetospiraceae	Silva	Bacteria	Proteobacteria	Alphaproteobacteria	Rhodospirillales	Magnetospiraceae			bacteria
AF524863.1.1344	Bacteria;Proteobacteria;Alphaproteobacteria;Rhodospirillales;Magnetospirillaceae	Silva	Bacteria	Proteobacteria	Alphaproteobacteria	Rhodospirillales	Magnetospirillaceae			bacteria
LC198347.1.1312	Bacteria;Proteobacteria;Alphaproteobacteria;Rhodospirillales;uncultured	Silva	Bacteria	Proteobacteria	Alphaproteobacteria	Rhodospirillales	uncultured			bacteria
LC198365.1.1314	Bacteria;Proteobacteria;Alphaproteobacteria;Rhodospirillales;uncultured	Silva	Bacteria	Proteobacteria	Alphaproteobacteria	Rhodospirillales	uncultured			bacteria
00cc113eb7a44ba90543cf3f168926cf	Bacteria;Proteobacteria;Alphaproteobacteria;Rickettsiales	Biofilm_query	Bacteria	Proteobacteria	Alphaproteobacteria	Rickettsiales				Rickettsiales
1bf7314264d6fe88e2c1070f3d5669ba	Bacteria;Proteobacteria;Alphaproteobacteria;Rickettsiales	Biofilm_query	Bacteria	Proteobacteria	Alphaproteobacteria	Rickettsiales				Rickettsiales
230c195c832b9d87120f059aad137a59	Bacteria;Proteobacteria;Alphaproteobacteria;Rickettsiales	Biofilm_query	Bacteria	Proteobacteria	Alphaproteobacteria	Rickettsiales				Rickettsiales
26662bad8146231f05fcb03c8bf2ef40	Bacteria;Proteobacteria;Alphaproteobacteria;Rickettsiales	Biofilm_query	Bacteria	Proteobacteria	Alphaproteobacteria	Rickettsiales				Rickettsiales
2a9b34d79609702de9e503f3d27f1d22	Bacteria;Proteobacteria;Alphaproteobacteria;Rickettsiales	Biofilm_query	Bacteria	Proteobacteria	Alphaproteobacteria	Rickettsiales				Rickettsiales
2f1ea67f9c46d66ab731b3979ca9355e	Bacteria;Proteobacteria;Alphaproteobacteria;Rickettsiales	Biofilm_query	Bacteria	Proteobacteria	Alphaproteobacteria	Rickettsiales				Rickettsiales
2fa1750090bf4c195ede7ef544d25c90	Bacteria;Proteobacteria;Alphaproteobacteria;Rickettsiales	Biofilm_query	Bacteria	Proteobacteria	Alphaproteobacteria	Rickettsiales				Rickettsiales
31084a187e37eba5407967bc329fa717	Bacteria;Proteobacteria;Alphaproteobacteria;Rickettsiales	Biofilm_query	Bacteria	Proteobacteria	Alphaproteobacteria	Rickettsiales				Rickettsiales
312edd5ed7888b373cb559dae5338d0a	Bacteria;Proteobacteria;Alphaproteobacteria;Rickettsiales	Biofilm_query	Bacteria	Proteobacteria	Alphaproteobacteria	Rickettsiales				Rickettsiales
3463765582941e138c4e6e98e83ba4a1	Bacteria;Proteobacteria;Alphaproteobacteria;Rickettsiales	Biofilm_query	Bacteria	Proteobacteria	Alphaproteobacteria	Rickettsiales				Rickettsiales
47d46125162a35f23f157780d7854e50	Bacteria;Proteobacteria;Alphaproteobacteria;Rickettsiales	Biofilm_query	Bacteria	Proteobacteria	Alphaproteobacteria	Rickettsiales				Rickettsiales
535783cc4f8109bda766cd3234068e23	Bacteria;Proteobacteria;Alphaproteobacteria;Rickettsiales	Biofilm_query	Bacteria	Proteobacteria	Alphaproteobacteria	Rickettsiales				Rickettsiales
5a968ef9196ddd5730b02f09cebf2052	Bacteria;Proteobacteria;Alphaproteobacteria;Rickettsiales	Biofilm_query	Bacteria	Proteobacteria	Alphaproteobacteria	Rickettsiales				Rickettsiales
5d082625bab85f589eb147d30c85d572	Bacteria;Proteobacteria;Alphaproteobacteria;Rickettsiales	Biofilm_query	Bacteria	Proteobacteria	Alphaproteobacteria	Rickettsiales				Rickettsiales
669b373fb79dd719dbf0a594b8e4ac01	Bacteria;Proteobacteria;Alphaproteobacteria;Rickettsiales	Biofilm_query	Bacteria	Proteobacteria	Alphaproteobacteria	Rickettsiales				Rickettsiales
7830121c55cf6cdf65e93c0945e4ca21	Bacteria;Proteobacteria;Alphaproteobacteria;Rickettsiales	Biofilm_query	Bacteria	Proteobacteria	Alphaproteobacteria	Rickettsiales				Rickettsiales
7f3fb360a9b3261b64276328e35060dd	Bacteria;Proteobacteria;Alphaproteobacteria;Rickettsiales	Biofilm_query	Bacteria	Proteobacteria	Alphaproteobacteria	Rickettsiales				Rickettsiales
84ae9b337dcdb4d3a58c3681f0f9dba4	Bacteria;Proteobacteria;Alphaproteobacteria;Rickettsiales	Biofilm_query	Bacteria	Proteobacteria	Alphaproteobacteria	Rickettsiales				Rickettsiales
9112f850fb0e07f7f833c04a8c6ac611	Bacteria;Proteobacteria;Alphaproteobacteria;Rickettsiales	Biofilm_query	Bacteria	Proteobacteria	Alphaproteobacteria	Rickettsiales				Rickettsiales
b8b6958210d7aed992922531a9750f75	Bacteria;Proteobacteria;Alphaproteobacteria;Rickettsiales	Biofilm_query	Bacteria	Proteobacteria	Alphaproteobacteria	Rickettsiales				Rickettsiales
bde8688d7652c59ec99f950d94dee6f1	Bacteria;Proteobacteria;Alphaproteobacteria;Rickettsiales	Biofilm_query	Bacteria	Proteobacteria	Alphaproteobacteria	Rickettsiales				Rickettsiales
c212b5019ed1f7201fcdbab4d5bc2a95	Bacteria;Proteobacteria;Alphaproteobacteria;Rickettsiales	Biofilm_query	Bacteria	Proteobacteria	Alphaproteobacteria	Rickettsiales				Rickettsiales
c6e282c6bef606a73cd74bdd95d81517	Bacteria;Proteobacteria;Alphaproteobacteria;Rickettsiales	Biofilm_query	Bacteria	Proteobacteria	Alphaproteobacteria	Rickettsiales				Rickettsiales
d243649f00c43af5cdd6da4a436367d2	Bacteria;Proteobacteria;Alphaproteobacteria;Rickettsiales	Biofilm_query	Bacteria	Proteobacteria	Alphaproteobacteria	Rickettsiales				Rickettsiales
d331b4be2ba8680d73772875df65add6	Bacteria;Proteobacteria;Alphaproteobacteria;Rickettsiales	Biofilm_query	Bacteria	Proteobacteria	Alphaproteobacteria	Rickettsiales				Rickettsiales
d84f3070ae962aab29f96f67ce765c51	Bacteria;Proteobacteria;Alphaproteobacteria;Rickettsiales	Biofilm_query	Bacteria	Proteobacteria	Alphaproteobacteria	Rickettsiales				Rickettsiales
e35f4a3785adea7186e00ec7b5f5997b	Bacteria;Proteobacteria;Alphaproteobacteria;Rickettsiales	Biofilm_query	Bacteria	Proteobacteria	Alphaproteobacteria	Rickettsiales				Rickettsiales
1f67178be40f99e8395221a8560c1444	Bacteria;Proteobacteria;Alphaproteobacteria;Rickettsiales;AB1	Biofilm_query	Bacteria	Proteobacteria	Alphaproteobacteria	Rickettsiales	AB1			Rickettsiales
2b28afa8e27a98cfc39a6ca9cbe72ef8	Bacteria;Proteobacteria;Alphaproteobacteria;Rickettsiales;AB1	Biofilm_query	Bacteria	Proteobacteria	Alphaproteobacteria	Rickettsiales	AB1			Rickettsiales
46d52802d0cf7ed60ee5f39a675efc6c	Bacteria;Proteobacteria;Alphaproteobacteria;Rickettsiales;AB1	Biofilm_query	Bacteria	Proteobacteria	Alphaproteobacteria	Rickettsiales	AB1			Rickettsiales
48272937fc3d5ce02a0086bcd87b3907	Bacteria;Proteobacteria;Alphaproteobacteria;Rickettsiales;AB1	Biofilm_query	Bacteria	Proteobacteria	Alphaproteobacteria	Rickettsiales	AB1			Rickettsiales
5501d584f39fe593999d39ae17aedbf6	Bacteria;Proteobacteria;Alphaproteobacteria;Rickettsiales;AB1	Biofilm_query	Bacteria	Proteobacteria	Alphaproteobacteria	Rickettsiales	AB1			Rickettsiales
5e6274844244c276d521e502f084c704	Bacteria;Proteobacteria;Alphaproteobacteria;Rickettsiales;AB1	Biofilm_query	Bacteria	Proteobacteria	Alphaproteobacteria	Rickettsiales	AB1			Rickettsiales
6f058460a6cca6581711ee8df8073473	Bacteria;Proteobacteria;Alphaproteobacteria;Rickettsiales;AB1	Biofilm_query	Bacteria	Proteobacteria	Alphaproteobacteria	Rickettsiales	AB1			Rickettsiales
846326cfefdf8ef6c038a7838773a83b	Bacteria;Proteobacteria;Alphaproteobacteria;Rickettsiales;AB1	Biofilm_query	Bacteria	Proteobacteria	Alphaproteobacteria	Rickettsiales	AB1			Rickettsiales
938e62ad51cf80cdb904c4de51dd9fda	Bacteria;Proteobacteria;Alphaproteobacteria;Rickettsiales;AB1	Biofilm_query	Bacteria	Proteobacteria	Alphaproteobacteria	Rickettsiales	AB1			Rickettsiales
996d4f80066d60b4155792087bb33308	Bacteria;Proteobacteria;Alphaproteobacteria;Rickettsiales;AB1	Biofilm_query	Bacteria	Proteobacteria	Alphaproteobacteria	Rickettsiales	AB1			Rickettsiales
a3dd1d6c4753b291116ef3b1fd5868e6	Bacteria;Proteobacteria;Alphaproteobacteria;Rickettsiales;AB1	Biofilm_query	Bacteria	Proteobacteria	Alphaproteobacteria	Rickettsiales	AB1			Rickettsiales
AB930526.1.1422	Bacteria;Proteobacteria;Alphaproteobacteria;Rickettsiales;AB1	Silva	Bacteria	Proteobacteria	Alphaproteobacteria	Rickettsiales	AB1			Rickettsiales
AY174894.1.1319	Bacteria;Proteobacteria;Alphaproteobacteria;Rickettsiales;AB1	Silva	Bacteria	Proteobacteria	Alphaproteobacteria	Rickettsiales	AB1			Rickettsiales
AY345543.1.1463	Bacteria;Proteobacteria;Alphaproteobacteria;Rickettsiales;AB1	Silva	Bacteria	Proteobacteria	Alphaproteobacteria	Rickettsiales	AB1			Rickettsiales
b1519f67a9b0f4da9b542c57d9113702	Bacteria;Proteobacteria;Alphaproteobacteria;Rickettsiales;AB1	Biofilm_query	Bacteria	Proteobacteria	Alphaproteobacteria	Rickettsiales	AB1			Rickettsiales
b8bdd0dae8ff5da16ea443841b5d2c6a	Bacteria;Proteobacteria;Alphaproteobacteria;Rickettsiales;AB1	Biofilm_query	Bacteria	Proteobacteria	Alphaproteobacteria	Rickettsiales	AB1			Rickettsiales
d1c6dd97272dcd5a6a7edb77437fbc04	Bacteria;Proteobacteria;Alphaproteobacteria;Rickettsiales;AB1	Biofilm_query	Bacteria	Proteobacteria	Alphaproteobacteria	Rickettsiales	AB1			Rickettsiales
DQ925896.1.1382	Bacteria;Proteobacteria;Alphaproteobacteria;Rickettsiales;AB1	Silva	Bacteria	Proteobacteria	Alphaproteobacteria	Rickettsiales	AB1			Rickettsiales
e1bc44ce0d43cd984e4fb96c70bab026	Bacteria;Proteobacteria;Alphaproteobacteria;Rickettsiales;AB1	Biofilm_query	Bacteria	Proteobacteria	Alphaproteobacteria	Rickettsiales	AB1			Rickettsiales
e745cab39fbf72bd38b23a7deeffc602	Bacteria;Proteobacteria;Alphaproteobacteria;Rickettsiales;AB1	Biofilm_query	Bacteria	Proteobacteria	Alphaproteobacteria	Rickettsiales	AB1			Rickettsiales
ed96aa548e9d30c795bd076f6a26bbfb	Bacteria;Proteobacteria;Alphaproteobacteria;Rickettsiales;AB1	Biofilm_query	Bacteria	Proteobacteria	Alphaproteobacteria	Rickettsiales	AB1			Rickettsiales
ef7128f42cee1bc9c12ddff6b4295014	Bacteria;Proteobacteria;Alphaproteobacteria;Rickettsiales;AB1	Biofilm_query	Bacteria	Proteobacteria	Alphaproteobacteria	Rickettsiales	AB1			Rickettsiales
EU491115.1.1447	Bacteria;Proteobacteria;Alphaproteobacteria;Rickettsiales;AB1	Silva	Bacteria	Proteobacteria	Alphaproteobacteria	Rickettsiales	AB1			Rickettsiales
EU491347.1.1457	Bacteria;Proteobacteria;Alphaproteobacteria;Rickettsiales;AB1	Silva	Bacteria	Proteobacteria	Alphaproteobacteria	Rickettsiales	AB1			Rickettsiales
fe535c8a314c5602c268a3c6d8f43c38	Bacteria;Proteobacteria;Alphaproteobacteria;Rickettsiales;AB1	Biofilm_query	Bacteria	Proteobacteria	Alphaproteobacteria	Rickettsiales	AB1			Rickettsiales
FJ202085.1.1444	Bacteria;Proteobacteria;Alphaproteobacteria;Rickettsiales;AB1	Silva	Bacteria	Proteobacteria	Alphaproteobacteria	Rickettsiales	AB1			Rickettsiales
GQ105090.1.1316	Bacteria;Proteobacteria;Alphaproteobacteria;Rickettsiales;AB1	Silva	Bacteria	Proteobacteria	Alphaproteobacteria	Rickettsiales	AB1			Rickettsiales
GQ274277.1.1491	Bacteria;Proteobacteria;Alphaproteobacteria;Rickettsiales;AB1	Silva	Bacteria	Proteobacteria	Alphaproteobacteria	Rickettsiales	AB1			Rickettsiales
GQ350306.1.1337	Bacteria;Proteobacteria;Alphaproteobacteria;Rickettsiales;AB1	Silva	Bacteria	Proteobacteria	Alphaproteobacteria	Rickettsiales	AB1			Rickettsiales
GU437508.1.1473	Bacteria;Proteobacteria;Alphaproteobacteria;Rickettsiales;AB1	Silva	Bacteria	Proteobacteria	Alphaproteobacteria	Rickettsiales	AB1			Rickettsiales
HM798854.1.1419	Bacteria;Proteobacteria;Alphaproteobacteria;Rickettsiales;AB1	Silva	Bacteria	Proteobacteria	Alphaproteobacteria	Rickettsiales	AB1			Rickettsiales
HQ218452.1.1461	Bacteria;Proteobacteria;Alphaproteobacteria;Rickettsiales;AB1	Silva	Bacteria	Proteobacteria	Alphaproteobacteria	Rickettsiales	AB1			Rickettsiales
HQ326389.1.1461	Bacteria;Proteobacteria;Alphaproteobacteria;Rickettsiales;AB1	Silva	Bacteria	Proteobacteria	Alphaproteobacteria	Rickettsiales	AB1			Rickettsiales
HQ673774.1.1451	Bacteria;Proteobacteria;Alphaproteobacteria;Rickettsiales;AB1	Silva	Bacteria	Proteobacteria	Alphaproteobacteria	Rickettsiales	AB1			Rickettsiales
HQ697715.1.1558	Bacteria;Proteobacteria;Alphaproteobacteria;Rickettsiales;AB1	Silva	Bacteria	Proteobacteria	Alphaproteobacteria	Rickettsiales	AB1			Rickettsiales
JF096084.1.1322	Bacteria;Proteobacteria;Alphaproteobacteria;Rickettsiales;AB1	Silva	Bacteria	Proteobacteria	Alphaproteobacteria	Rickettsiales	AB1			Rickettsiales
JN207174.1.1452	Bacteria;Proteobacteria;Alphaproteobacteria;Rickettsiales;AB1	Silva	Bacteria	Proteobacteria	Alphaproteobacteria	Rickettsiales	AB1			Rickettsiales
JN430133.1.1342	Bacteria;Proteobacteria;Alphaproteobacteria;Rickettsiales;AB1	Silva	Bacteria	Proteobacteria	Alphaproteobacteria	Rickettsiales	AB1			Rickettsiales
JN471692.1.1419	Bacteria;Proteobacteria;Alphaproteobacteria;Rickettsiales;AB1	Silva	Bacteria	Proteobacteria	Alphaproteobacteria	Rickettsiales	AB1			Rickettsiales
JN625662.1.1337	Bacteria;Proteobacteria;Alphaproteobacteria;Rickettsiales;AB1	Silva	Bacteria	Proteobacteria	Alphaproteobacteria	Rickettsiales	AB1			Rickettsiales
JN868828.1.1495	Bacteria;Proteobacteria;Alphaproteobacteria;Rickettsiales;AB1	Silva	Bacteria	Proteobacteria	Alphaproteobacteria	Rickettsiales	AB1			Rickettsiales
JN874372.1.1463	Bacteria;Proteobacteria;Alphaproteobacteria;Rickettsiales;AB1	Silva	Bacteria	Proteobacteria	Alphaproteobacteria	Rickettsiales	AB1			Rickettsiales
JN976446.1.1407	Bacteria;Proteobacteria;Alphaproteobacteria;Rickettsiales;AB1	Silva	Bacteria	Proteobacteria	Alphaproteobacteria	Rickettsiales	AB1			Rickettsiales
JQ675509.1.1250	Bacteria;Proteobacteria;Alphaproteobacteria;Rickettsiales;AB1	Silva	Bacteria	Proteobacteria	Alphaproteobacteria	Rickettsiales	AB1			Rickettsiales
JX441468.1.1459	Bacteria;Proteobacteria;Alphaproteobacteria;Rickettsiales;AB1	Silva	Bacteria	Proteobacteria	Alphaproteobacteria	Rickettsiales	AB1			Rickettsiales
JX521370.1.1470	Bacteria;Proteobacteria;Alphaproteobacteria;Rickettsiales;AB1	Silva	Bacteria	Proteobacteria	Alphaproteobacteria	Rickettsiales	AB1			Rickettsiales
KC189650.1.1464	Bacteria;Proteobacteria;Alphaproteobacteria;Rickettsiales;AB1	Silva	Bacteria	Proteobacteria	Alphaproteobacteria	Rickettsiales	AB1			Rickettsiales
KC961300.1.1457	Bacteria;Proteobacteria;Alphaproteobacteria;Rickettsiales;AB1	Silva	Bacteria	Proteobacteria	Alphaproteobacteria	Rickettsiales	AB1			Rickettsiales
KF037908.1.1467	Bacteria;Proteobacteria;Alphaproteobacteria;Rickettsiales;AB1	Silva	Bacteria	Proteobacteria	Alphaproteobacteria	Rickettsiales	AB1			Rickettsiales
KF624235.1.1274	Bacteria;Proteobacteria;Alphaproteobacteria;Rickettsiales;AB1	Silva	Bacteria	Proteobacteria	Alphaproteobacteria	Rickettsiales	AB1			Rickettsiales
KF798980.1.1461	Bacteria;Proteobacteria;Alphaproteobacteria;Rickettsiales;AB1	Silva	Bacteria	Proteobacteria	Alphaproteobacteria	Rickettsiales	AB1			Rickettsiales
KF799211.1.1429	Bacteria;Proteobacteria;Alphaproteobacteria;Rickettsiales;AB1	Silva	Bacteria	Proteobacteria	Alphaproteobacteria	Rickettsiales	AB1			Rickettsiales
KF799214.1.1449	Bacteria;Proteobacteria;Alphaproteobacteria;Rickettsiales;AB1	Silva	Bacteria	Proteobacteria	Alphaproteobacteria	Rickettsiales	AB1			Rickettsiales
KJ191975.1.1573	Bacteria;Proteobacteria;Alphaproteobacteria;Rickettsiales;AB1	Silva	Bacteria	Proteobacteria	Alphaproteobacteria	Rickettsiales	AB1			Rickettsiales
KJ783123.1.1459	Bacteria;Proteobacteria;Alphaproteobacteria;Rickettsiales;AB1	Silva	Bacteria	Proteobacteria	Alphaproteobacteria	Rickettsiales	AB1			Rickettsiales
KR537230.1.1462	Bacteria;Proteobacteria;Alphaproteobacteria;Rickettsiales;AB1	Silva	Bacteria	Proteobacteria	Alphaproteobacteria	Rickettsiales	AB1			Rickettsiales
KX177371.1.1462	Bacteria;Proteobacteria;Alphaproteobacteria;Rickettsiales;AB1	Silva	Bacteria	Proteobacteria	Alphaproteobacteria	Rickettsiales	AB1			Rickettsiales
KX504325.1.1448	Bacteria;Proteobacteria;Alphaproteobacteria;Rickettsiales;AB1	Silva	Bacteria	Proteobacteria	Alphaproteobacteria	Rickettsiales	AB1			Rickettsiales
KX933524.1.1353	Bacteria;Proteobacteria;Alphaproteobacteria;Rickettsiales;AB1	Silva	Bacteria	Proteobacteria	Alphaproteobacteria	Rickettsiales	AB1			Rickettsiales
LN567381.1.1313	Bacteria;Proteobacteria;Alphaproteobacteria;Rickettsiales;AB1	Silva	Bacteria	Proteobacteria	Alphaproteobacteria	Rickettsiales	AB1			Rickettsiales
LN567382.1.1327	Bacteria;Proteobacteria;Alphaproteobacteria;Rickettsiales;AB1	Silva	Bacteria	Proteobacteria	Alphaproteobacteria	Rickettsiales	AB1			Rickettsiales
MDLE01000002.25412.26953	Bacteria;Proteobacteria;Alphaproteobacteria;Rickettsiales;AB1	Silva	Bacteria	Proteobacteria	Alphaproteobacteria	Rickettsiales	AB1			Rickettsiales
MEMF01000002.331475.332980	Bacteria;Proteobacteria;Alphaproteobacteria;Rickettsiales;AB1	Silva	Bacteria	Proteobacteria	Alphaproteobacteria	Rickettsiales	AB1			Rickettsiales
MG551517.1.1463	Bacteria;Proteobacteria;Alphaproteobacteria;Rickettsiales;AB1	Silva	Bacteria	Proteobacteria	Alphaproteobacteria	Rickettsiales	AB1			Rickettsiales
04746d90368e96cb56bf610367de6aa9	Bacteria;Proteobacteria;Alphaproteobacteria;Rickettsiales;Anaplasmataceae	Biofilm_query	Bacteria	Proteobacteria	Alphaproteobacteria	Rickettsiales	Anaplasmataceae			Rickettsiales
0f15d21baebf88e51fe12dca91a356cb	Bacteria;Proteobacteria;Alphaproteobacteria;Rickettsiales;Anaplasmataceae	Biofilm_query	Bacteria	Proteobacteria	Alphaproteobacteria	Rickettsiales	Anaplasmataceae			Rickettsiales
107d79982fa165ebe0c18242a3935e8a	Bacteria;Proteobacteria;Alphaproteobacteria;Rickettsiales;Anaplasmataceae	Biofilm_query	Bacteria	Proteobacteria	Alphaproteobacteria	Rickettsiales	Anaplasmataceae			Rickettsiales
39c9b9706835e862bcda5d0200ba14da	Bacteria;Proteobacteria;Alphaproteobacteria;Rickettsiales;Anaplasmataceae	Biofilm_query	Bacteria	Proteobacteria	Alphaproteobacteria	Rickettsiales	Anaplasmataceae			Rickettsiales
3ac8172299f7b1c794f1f803b3fd2ba6	Bacteria;Proteobacteria;Alphaproteobacteria;Rickettsiales;Anaplasmataceae	Biofilm_query	Bacteria	Proteobacteria	Alphaproteobacteria	Rickettsiales	Anaplasmataceae			Rickettsiales
3b70c5806ccb188eb29a94a123b51dbb	Bacteria;Proteobacteria;Alphaproteobacteria;Rickettsiales;Anaplasmataceae	Biofilm_query	Bacteria	Proteobacteria	Alphaproteobacteria	Rickettsiales	Anaplasmataceae			Rickettsiales
AB074459.1.1447	Bacteria;Proteobacteria;Alphaproteobacteria;Rickettsiales;Anaplasmataceae	Silva	Bacteria	Proteobacteria	Alphaproteobacteria	Rickettsiales	Anaplasmataceae			Rickettsiales
AB190771.1.1397	Bacteria;Proteobacteria;Alphaproteobacteria;Rickettsiales;Anaplasmataceae	Silva	Bacteria	Proteobacteria	Alphaproteobacteria	Rickettsiales	Anaplasmataceae			Rickettsiales
AB428564.1.1395	Bacteria;Proteobacteria;Alphaproteobacteria;Rickettsiales;Anaplasmataceae	Silva	Bacteria	Proteobacteria	Alphaproteobacteria	Rickettsiales	Anaplasmataceae			Rickettsiales
AB588974.1.1361	Bacteria;Proteobacteria;Alphaproteobacteria;Rickettsiales;Anaplasmataceae	Silva	Bacteria	Proteobacteria	Alphaproteobacteria	Rickettsiales	Anaplasmataceae			Rickettsiales
AE017321.634569.636083	Bacteria;Proteobacteria;Alphaproteobacteria;Rickettsiales;Anaplasmataceae		Bacteria	Proteobacteria	Alphaproteobacteria	Rickettsiales	Anaplasmataceae			Rickettsiales
AF035160.1.1421	Bacteria;Proteobacteria;Alphaproteobacteria;Rickettsiales;Anaplasmataceae	Silva	Bacteria	Proteobacteria	Alphaproteobacteria	Rickettsiales	Anaplasmataceae			Rickettsiales
AF036649.1.1262	Bacteria;Proteobacteria;Alphaproteobacteria;Rickettsiales;Anaplasmataceae	Silva	Bacteria	Proteobacteria	Alphaproteobacteria	Rickettsiales	Anaplasmataceae			Rickettsiales
AF069068.1.1483	Bacteria;Proteobacteria;Alphaproteobacteria;Rickettsiales;Anaplasmataceae	Silva	Bacteria	Proteobacteria	Alphaproteobacteria	Rickettsiales	Anaplasmataceae			Rickettsiales
AF088187.1.1495	Bacteria;Proteobacteria;Alphaproteobacteria;Rickettsiales;Anaplasmataceae	Silva	Bacteria	Proteobacteria	Alphaproteobacteria	Rickettsiales	Anaplasmataceae			Rickettsiales
AF206298.1.1495	Bacteria;Proteobacteria;Alphaproteobacteria;Rickettsiales;Anaplasmataceae	Silva	Bacteria	Proteobacteria	Alphaproteobacteria	Rickettsiales	Anaplasmataceae			Rickettsiales
AF414399.1.1501	Bacteria;Proteobacteria;Alphaproteobacteria;Rickettsiales;Anaplasmataceae	Silva	Bacteria	Proteobacteria	Alphaproteobacteria	Rickettsiales	Anaplasmataceae			Rickettsiales
AF487892.1.1416	Bacteria;Proteobacteria;Alphaproteobacteria;Rickettsiales;Anaplasmataceae	Silva	Bacteria	Proteobacteria	Alphaproteobacteria	Rickettsiales	Anaplasmataceae			Rickettsiales
AJ276500.1.1394	Bacteria;Proteobacteria;Alphaproteobacteria;Rickettsiales;Anaplasmataceae	Silva	Bacteria	Proteobacteria	Alphaproteobacteria	Rickettsiales	Anaplasmataceae			Rickettsiales
AJ279034.1.1393	Bacteria;Proteobacteria;Alphaproteobacteria;Rickettsiales;Anaplasmataceae	Silva	Bacteria	Proteobacteria	Alphaproteobacteria	Rickettsiales	Anaplasmataceae			Rickettsiales
AJ548798.1.1384	Bacteria;Proteobacteria;Alphaproteobacteria;Rickettsiales;Anaplasmataceae	Silva	Bacteria	Proteobacteria	Alphaproteobacteria	Rickettsiales	Anaplasmataceae			Rickettsiales
AJ548799.1.1393	Bacteria;Proteobacteria;Alphaproteobacteria;Rickettsiales;Anaplasmataceae	Silva	Bacteria	Proteobacteria	Alphaproteobacteria	Rickettsiales	Anaplasmataceae			Rickettsiales
AJ548801.1.1394	Bacteria;Proteobacteria;Alphaproteobacteria;Rickettsiales;Anaplasmataceae	Silva	Bacteria	Proteobacteria	Alphaproteobacteria	Rickettsiales	Anaplasmataceae			Rickettsiales
AJ548802.1.1391	Bacteria;Proteobacteria;Alphaproteobacteria;Rickettsiales;Anaplasmataceae	Silva	Bacteria	Proteobacteria	Alphaproteobacteria	Rickettsiales	Anaplasmataceae			Rickettsiales
AJ628417.1.1390	Bacteria;Proteobacteria;Alphaproteobacteria;Rickettsiales;Anaplasmataceae	Silva	Bacteria	Proteobacteria	Alphaproteobacteria	Rickettsiales	Anaplasmataceae			Rickettsiales
AP013028.364316.365819	Bacteria;Proteobacteria;Alphaproteobacteria;Rickettsiales;Anaplasmataceae	Silva	Bacteria	Proteobacteria	Alphaproteobacteria	Rickettsiales	Anaplasmataceae			Rickettsiales
AXCJ01000001.179905.181390	Bacteria;Proteobacteria;Alphaproteobacteria;Rickettsiales;Anaplasmataceae	Silva	Bacteria	Proteobacteria	Alphaproteobacteria	Rickettsiales	Anaplasmataceae			Rickettsiales
AY135531.1.1494	Bacteria;Proteobacteria;Alphaproteobacteria;Rickettsiales;Anaplasmataceae	Silva	Bacteria	Proteobacteria	Alphaproteobacteria	Rickettsiales	Anaplasmataceae			Rickettsiales
AY309971.1.1412	Bacteria;Proteobacteria;Alphaproteobacteria;Rickettsiales;Anaplasmataceae	Silva	Bacteria	Proteobacteria	Alphaproteobacteria	Rickettsiales	Anaplasmataceae			Rickettsiales
AY335921.1.1308	Bacteria;Proteobacteria;Alphaproteobacteria;Rickettsiales;Anaplasmataceae	Silva	Bacteria	Proteobacteria	Alphaproteobacteria	Rickettsiales	Anaplasmataceae			Rickettsiales
AY335926.1.1306	Bacteria;Proteobacteria;Alphaproteobacteria;Rickettsiales;Anaplasmataceae	Silva	Bacteria	Proteobacteria	Alphaproteobacteria	Rickettsiales	Anaplasmataceae			Rickettsiales
AY335927.1.1305	Bacteria;Proteobacteria;Alphaproteobacteria;Rickettsiales;Anaplasmataceae	Silva	Bacteria	Proteobacteria	Alphaproteobacteria	Rickettsiales	Anaplasmataceae			Rickettsiales
AY335933.1.1307	Bacteria;Proteobacteria;Alphaproteobacteria;Rickettsiales;Anaplasmataceae	Silva	Bacteria	Proteobacteria	Alphaproteobacteria	Rickettsiales	Anaplasmataceae			Rickettsiales
AY620430.1.1259	Bacteria;Proteobacteria;Alphaproteobacteria;Rickettsiales;Anaplasmataceae	Silva	Bacteria	Proteobacteria	Alphaproteobacteria	Rickettsiales	Anaplasmataceae			Rickettsiales
CP001079.246283.247795	Bacteria;Proteobacteria;Alphaproteobacteria;Rickettsiales;Anaplasmataceae	Silva	Bacteria	Proteobacteria	Alphaproteobacteria	Rickettsiales	Anaplasmataceae			Rickettsiales
CP001391.1289969.1291473	Bacteria;Proteobacteria;Alphaproteobacteria;Rickettsiales;Anaplasmataceae	Silva	Bacteria	Proteobacteria	Alphaproteobacteria	Rickettsiales	Anaplasmataceae			Rickettsiales
CP003883.703867.705358	Bacteria;Proteobacteria;Alphaproteobacteria;Rickettsiales;Anaplasmataceae	Silva	Bacteria	Proteobacteria	Alphaproteobacteria	Rickettsiales	Anaplasmataceae			Rickettsiales
CP006917.231444.232955	Bacteria;Proteobacteria;Alphaproteobacteria;Rickettsiales;Anaplasmataceae	Silva	Bacteria	Proteobacteria	Alphaproteobacteria	Rickettsiales	Anaplasmataceae			Rickettsiales
CP007474.926643.928137	Bacteria;Proteobacteria;Alphaproteobacteria;Rickettsiales;Anaplasmataceae	Silva	Bacteria	Proteobacteria	Alphaproteobacteria	Rickettsiales	Anaplasmataceae			Rickettsiales
CP007479.257626.260370	Bacteria;Proteobacteria;Alphaproteobacteria;Rickettsiales;Anaplasmataceae	Silva	Bacteria	Proteobacteria	Alphaproteobacteria	Rickettsiales	Anaplasmataceae			Rickettsiales
CP007481.41675.43160	Bacteria;Proteobacteria;Alphaproteobacteria;Rickettsiales;Anaplasmataceae	Silva	Bacteria	Proteobacteria	Alphaproteobacteria	Rickettsiales	Anaplasmataceae			Rickettsiales
CP015376.1123495.1125004	Bacteria;Proteobacteria;Alphaproteobacteria;Rickettsiales;Anaplasmataceae	Silva	Bacteria	Proteobacteria	Alphaproteobacteria	Rickettsiales	Anaplasmataceae			Rickettsiales
CP025749.1044438.1045946	Bacteria;Proteobacteria;Alphaproteobacteria;Rickettsiales;Anaplasmataceae	Silva	Bacteria	Proteobacteria	Alphaproteobacteria	Rickettsiales	Anaplasmataceae			Rickettsiales
CR925678.306928.308437	Bacteria;Proteobacteria;Alphaproteobacteria;Rickettsiales;Anaplasmataceae	Silva	Bacteria	Proteobacteria	Alphaproteobacteria	Rickettsiales	Anaplasmataceae			Rickettsiales
DQ068781.1.1468	Bacteria;Proteobacteria;Alphaproteobacteria;Rickettsiales;Anaplasmataceae	Silva	Bacteria	Proteobacteria	Alphaproteobacteria	Rickettsiales	Anaplasmataceae			Rickettsiales
DQ068823.1.1468	Bacteria;Proteobacteria;Alphaproteobacteria;Rickettsiales;Anaplasmataceae	Silva	Bacteria	Proteobacteria	Alphaproteobacteria	Rickettsiales	Anaplasmataceae			Rickettsiales
e7766e752c8aa24d489879caedb2ebb2	Bacteria;Proteobacteria;Alphaproteobacteria;Rickettsiales;Anaplasmataceae	Biofilm_query	Bacteria	Proteobacteria	Alphaproteobacteria	Rickettsiales	Anaplasmataceae			Rickettsiales
EF121345.1.1425	Bacteria;Proteobacteria;Alphaproteobacteria;Rickettsiales;Anaplasmataceae	Silva	Bacteria	Proteobacteria	Alphaproteobacteria	Rickettsiales	Anaplasmataceae			Rickettsiales
EF121347.1.1426	Bacteria;Proteobacteria;Alphaproteobacteria;Rickettsiales;Anaplasmataceae	Silva	Bacteria	Proteobacteria	Alphaproteobacteria	Rickettsiales	Anaplasmataceae			Rickettsiales
EF139459.1.1478	Bacteria;Proteobacteria;Alphaproteobacteria;Rickettsiales;Anaplasmataceae	Silva	Bacteria	Proteobacteria	Alphaproteobacteria	Rickettsiales	Anaplasmataceae			Rickettsiales
EU137486.1.1348	Bacteria;Proteobacteria;Alphaproteobacteria;Rickettsiales;Anaplasmataceae	Silva	Bacteria	Proteobacteria	Alphaproteobacteria	Rickettsiales	Anaplasmataceae			Rickettsiales
EU137490.1.1440	Bacteria;Proteobacteria;Alphaproteobacteria;Rickettsiales;Anaplasmataceae	Silva	Bacteria	Proteobacteria	Alphaproteobacteria	Rickettsiales	Anaplasmataceae			Rickettsiales
EU499316.1.1425	Bacteria;Proteobacteria;Alphaproteobacteria;Rickettsiales;Anaplasmataceae	Silva	Bacteria	Proteobacteria	Alphaproteobacteria	Rickettsiales	Anaplasmataceae			Rickettsiales
EU780451.1.1256	Bacteria;Proteobacteria;Alphaproteobacteria;Rickettsiales;Anaplasmataceae	Silva	Bacteria	Proteobacteria	Alphaproteobacteria	Rickettsiales	Anaplasmataceae			Rickettsiales
EU780452.1.1256	Bacteria;Proteobacteria;Alphaproteobacteria;Rickettsiales;Anaplasmataceae	Silva	Bacteria	Proteobacteria	Alphaproteobacteria	Rickettsiales	Anaplasmataceae			Rickettsiales
EU780453.1.1269	Bacteria;Proteobacteria;Alphaproteobacteria;Rickettsiales;Anaplasmataceae	Silva	Bacteria	Proteobacteria	Alphaproteobacteria	Rickettsiales	Anaplasmataceae			Rickettsiales
EU833482.1.1494	Bacteria;Proteobacteria;Alphaproteobacteria;Rickettsiales;Anaplasmataceae	Silva	Bacteria	Proteobacteria	Alphaproteobacteria	Rickettsiales	Anaplasmataceae			Rickettsiales
FJ152095.1.1454	Bacteria;Proteobacteria;Alphaproteobacteria;Rickettsiales;Anaplasmataceae	Silva	Bacteria	Proteobacteria	Alphaproteobacteria	Rickettsiales	Anaplasmataceae			Rickettsiales
FJ169957.1.1412	Bacteria;Proteobacteria;Alphaproteobacteria;Rickettsiales;Anaplasmataceae	Silva	Bacteria	Proteobacteria	Alphaproteobacteria	Rickettsiales	Anaplasmataceae			Rickettsiales
FJ389575.1.1465	Bacteria;Proteobacteria;Alphaproteobacteria;Rickettsiales;Anaplasmataceae	Silva	Bacteria	Proteobacteria	Alphaproteobacteria	Rickettsiales	Anaplasmataceae			Rickettsiales
FJ456595.1.1493	Bacteria;Proteobacteria;Alphaproteobacteria;Rickettsiales;Anaplasmataceae	Silva	Bacteria	Proteobacteria	Alphaproteobacteria	Rickettsiales	Anaplasmataceae			Rickettsiales
FJ456799.1.1493	Bacteria;Proteobacteria;Alphaproteobacteria;Rickettsiales;Anaplasmataceae	Silva	Bacteria	Proteobacteria	Alphaproteobacteria	Rickettsiales	Anaplasmataceae			Rickettsiales
FJ456805.1.1489	Bacteria;Proteobacteria;Alphaproteobacteria;Rickettsiales;Anaplasmataceae	Silva	Bacteria	Proteobacteria	Alphaproteobacteria	Rickettsiales	Anaplasmataceae			Rickettsiales
FJ774974.1.1466	Bacteria;Proteobacteria;Alphaproteobacteria;Rickettsiales;Anaplasmataceae	Silva	Bacteria	Proteobacteria	Alphaproteobacteria	Rickettsiales	Anaplasmataceae			Rickettsiales
FJ798089.1.1465	Bacteria;Proteobacteria;Alphaproteobacteria;Rickettsiales;Anaplasmataceae	Silva	Bacteria	Proteobacteria	Alphaproteobacteria	Rickettsiales	Anaplasmataceae			Rickettsiales
FJ966355.1.1270	Bacteria;Proteobacteria;Alphaproteobacteria;Rickettsiales;Anaplasmataceae	Silva	Bacteria	Proteobacteria	Alphaproteobacteria	Rickettsiales	Anaplasmataceae			Rickettsiales
FM995169.1.1472	Bacteria;Proteobacteria;Alphaproteobacteria;Rickettsiales;Anaplasmataceae	Silva	Bacteria	Proteobacteria	Alphaproteobacteria	Rickettsiales	Anaplasmataceae			Rickettsiales
FPLL01005400.12.1495	Bacteria;Proteobacteria;Alphaproteobacteria;Rickettsiales;Anaplasmataceae	Silva	Bacteria	Proteobacteria	Alphaproteobacteria	Rickettsiales	Anaplasmataceae			Rickettsiales
FPLL01008315.20.1501	Bacteria;Proteobacteria;Alphaproteobacteria;Rickettsiales;Anaplasmataceae	Silva	Bacteria	Proteobacteria	Alphaproteobacteria	Rickettsiales	Anaplasmataceae			Rickettsiales
FPLS01023981.11.1494	Bacteria;Proteobacteria;Alphaproteobacteria;Rickettsiales;Anaplasmataceae	Silva	Bacteria	Proteobacteria	Alphaproteobacteria	Rickettsiales	Anaplasmataceae			Rickettsiales
FR827929.1.1389	Bacteria;Proteobacteria;Alphaproteobacteria;Rickettsiales;Anaplasmataceae	Silva	Bacteria	Proteobacteria	Alphaproteobacteria	Rickettsiales	Anaplasmataceae			Rickettsiales
FR827934.1.1384	Bacteria;Proteobacteria;Alphaproteobacteria;Rickettsiales;Anaplasmataceae	Silva	Bacteria	Proteobacteria	Alphaproteobacteria	Rickettsiales	Anaplasmataceae			Rickettsiales
FR827939.1.1373	Bacteria;Proteobacteria;Alphaproteobacteria;Rickettsiales;Anaplasmataceae	Silva	Bacteria	Proteobacteria	Alphaproteobacteria	Rickettsiales	Anaplasmataceae			Rickettsiales
FR827940.1.1360	Bacteria;Proteobacteria;Alphaproteobacteria;Rickettsiales;Anaplasmataceae	Silva	Bacteria	Proteobacteria	Alphaproteobacteria	Rickettsiales	Anaplasmataceae			Rickettsiales
FR827942.1.1385	Bacteria;Proteobacteria;Alphaproteobacteria;Rickettsiales;Anaplasmataceae	Silva	Bacteria	Proteobacteria	Alphaproteobacteria	Rickettsiales	Anaplasmataceae			Rickettsiales
GAYA02037411.2.1423	Bacteria;Proteobacteria;Alphaproteobacteria;Rickettsiales;Anaplasmataceae	Silva	Bacteria	Proteobacteria	Alphaproteobacteria	Rickettsiales	Anaplasmataceae			Rickettsiales
GQ275107.1.1357	Bacteria;Proteobacteria;Alphaproteobacteria;Rickettsiales;Anaplasmataceae	Silva	Bacteria	Proteobacteria	Alphaproteobacteria	Rickettsiales	Anaplasmataceae			Rickettsiales
GQ501090.1.1460	Bacteria;Proteobacteria;Alphaproteobacteria;Rickettsiales;Anaplasmataceae	Silva	Bacteria	Proteobacteria	Alphaproteobacteria	Rickettsiales	Anaplasmataceae			Rickettsiales
GU075696.1.1406	Bacteria;Proteobacteria;Alphaproteobacteria;Rickettsiales;Anaplasmataceae	Silva	Bacteria	Proteobacteria	Alphaproteobacteria	Rickettsiales	Anaplasmataceae			Rickettsiales
GU075699.1.1405	Bacteria;Proteobacteria;Alphaproteobacteria;Rickettsiales;Anaplasmataceae	Silva	Bacteria	Proteobacteria	Alphaproteobacteria	Rickettsiales	Anaplasmataceae			Rickettsiales
GU451205.1.1468	Bacteria;Proteobacteria;Alphaproteobacteria;Rickettsiales;Anaplasmataceae	Silva	Bacteria	Proteobacteria	Alphaproteobacteria	Rickettsiales	Anaplasmataceae			Rickettsiales
HADL01018443.69.1552	Bacteria;Proteobacteria;Alphaproteobacteria;Rickettsiales;Anaplasmataceae	Silva	Bacteria	Proteobacteria	Alphaproteobacteria	Rickettsiales	Anaplasmataceae			Rickettsiales
HAFA01076328.88.1570	Bacteria;Proteobacteria;Alphaproteobacteria;Rickettsiales;Anaplasmataceae	Silva	Bacteria	Proteobacteria	Alphaproteobacteria	Rickettsiales	Anaplasmataceae			Rickettsiales
HE583204.1.1460	Bacteria;Proteobacteria;Alphaproteobacteria;Rickettsiales;Anaplasmataceae	Silva	Bacteria	Proteobacteria	Alphaproteobacteria	Rickettsiales	Anaplasmataceae			Rickettsiales
HG810405.558582.560085	Bacteria;Proteobacteria;Alphaproteobacteria;Rickettsiales;Anaplasmataceae	Silva	Bacteria	Proteobacteria	Alphaproteobacteria	Rickettsiales	Anaplasmataceae			Rickettsiales
HM110822.1.1339	Bacteria;Proteobacteria;Alphaproteobacteria;Rickettsiales;Anaplasmataceae	Silva	Bacteria	Proteobacteria	Alphaproteobacteria	Rickettsiales	Anaplasmataceae			Rickettsiales
HM111370.1.1304	Bacteria;Proteobacteria;Alphaproteobacteria;Rickettsiales;Anaplasmataceae	Silva	Bacteria	Proteobacteria	Alphaproteobacteria	Rickettsiales	Anaplasmataceae			Rickettsiales
HM111374.1.1345	Bacteria;Proteobacteria;Alphaproteobacteria;Rickettsiales;Anaplasmataceae	Silva	Bacteria	Proteobacteria	Alphaproteobacteria	Rickettsiales	Anaplasmataceae			Rickettsiales
HM111400.1.1338	Bacteria;Proteobacteria;Alphaproteobacteria;Rickettsiales;Anaplasmataceae	Silva	Bacteria	Proteobacteria	Alphaproteobacteria	Rickettsiales	Anaplasmataceae			Rickettsiales
HM111424.1.1339	Bacteria;Proteobacteria;Alphaproteobacteria;Rickettsiales;Anaplasmataceae	Silva	Bacteria	Proteobacteria	Alphaproteobacteria	Rickettsiales	Anaplasmataceae			Rickettsiales
HM111526.1.1341	Bacteria;Proteobacteria;Alphaproteobacteria;Rickettsiales;Anaplasmataceae	Silva	Bacteria	Proteobacteria	Alphaproteobacteria	Rickettsiales	Anaplasmataceae			Rickettsiales
HM112797.1.1333	Bacteria;Proteobacteria;Alphaproteobacteria;Rickettsiales;Anaplasmataceae	Silva	Bacteria	Proteobacteria	Alphaproteobacteria	Rickettsiales	Anaplasmataceae			Rickettsiales
HM113034.1.1346	Bacteria;Proteobacteria;Alphaproteobacteria;Rickettsiales;Anaplasmataceae	Silva	Bacteria	Proteobacteria	Alphaproteobacteria	Rickettsiales	Anaplasmataceae			Rickettsiales
HM538193.1.1482	Bacteria;Proteobacteria;Alphaproteobacteria;Rickettsiales;Anaplasmataceae	Silva	Bacteria	Proteobacteria	Alphaproteobacteria	Rickettsiales	Anaplasmataceae			Rickettsiales
HM559122.1.1362	Bacteria;Proteobacteria;Alphaproteobacteria;Rickettsiales;Anaplasmataceae	Silva	Bacteria	Proteobacteria	Alphaproteobacteria	Rickettsiales	Anaplasmataceae			Rickettsiales
JN055357.1.1466	Bacteria;Proteobacteria;Alphaproteobacteria;Rickettsiales;Anaplasmataceae	Silva	Bacteria	Proteobacteria	Alphaproteobacteria	Rickettsiales	Anaplasmataceae			Rickettsiales
JN384086.1.1220	Bacteria;Proteobacteria;Alphaproteobacteria;Rickettsiales;Anaplasmataceae	Silva	Bacteria	Proteobacteria	Alphaproteobacteria	Rickettsiales	Anaplasmataceae			Rickettsiales
JN457112.1.1398	Bacteria;Proteobacteria;Alphaproteobacteria;Rickettsiales;Anaplasmataceae	Silva	Bacteria	Proteobacteria	Alphaproteobacteria	Rickettsiales	Anaplasmataceae			Rickettsiales
JN537470.1.1437	Bacteria;Proteobacteria;Alphaproteobacteria;Rickettsiales;Anaplasmataceae	Silva	Bacteria	Proteobacteria	Alphaproteobacteria	Rickettsiales	Anaplasmataceae			Rickettsiales
JN558828.1.1423	Bacteria;Proteobacteria;Alphaproteobacteria;Rickettsiales;Anaplasmataceae	Silva	Bacteria	Proteobacteria	Alphaproteobacteria	Rickettsiales	Anaplasmataceae			Rickettsiales
JN581367.1.1301	Bacteria;Proteobacteria;Alphaproteobacteria;Rickettsiales;Anaplasmataceae	Silva	Bacteria	Proteobacteria	Alphaproteobacteria	Rickettsiales	Anaplasmataceae			Rickettsiales
JN581368.1.1289	Bacteria;Proteobacteria;Alphaproteobacteria;Rickettsiales;Anaplasmataceae	Silva	Bacteria	Proteobacteria	Alphaproteobacteria	Rickettsiales	Anaplasmataceae			Rickettsiales
JN862824.1.1416	Bacteria;Proteobacteria;Alphaproteobacteria;Rickettsiales;Anaplasmataceae	Silva	Bacteria	Proteobacteria	Alphaproteobacteria	Rickettsiales	Anaplasmataceae			Rickettsiales
JQ197172.1.1328	Bacteria;Proteobacteria;Alphaproteobacteria;Rickettsiales;Anaplasmataceae	Silva	Bacteria	Proteobacteria	Alphaproteobacteria	Rickettsiales	Anaplasmataceae			Rickettsiales
JX092089.1.1288	Bacteria;Proteobacteria;Alphaproteobacteria;Rickettsiales;Anaplasmataceae	Silva	Bacteria	Proteobacteria	Alphaproteobacteria	Rickettsiales	Anaplasmataceae			Rickettsiales
JX182381.1.1495	Bacteria;Proteobacteria;Alphaproteobacteria;Rickettsiales;Anaplasmataceae	Silva	Bacteria	Proteobacteria	Alphaproteobacteria	Rickettsiales	Anaplasmataceae			Rickettsiales
JX629805.1.1384	Bacteria;Proteobacteria;Alphaproteobacteria;Rickettsiales;Anaplasmataceae	Silva	Bacteria	Proteobacteria	Alphaproteobacteria	Rickettsiales	Anaplasmataceae			Rickettsiales
JX898992.1.1464	Bacteria;Proteobacteria;Alphaproteobacteria;Rickettsiales;Anaplasmataceae	Silva	Bacteria	Proteobacteria	Alphaproteobacteria	Rickettsiales	Anaplasmataceae			Rickettsiales
KC447447.1.1281	Bacteria;Proteobacteria;Alphaproteobacteria;Rickettsiales;Anaplasmataceae	Silva	Bacteria	Proteobacteria	Alphaproteobacteria	Rickettsiales	Anaplasmataceae			Rickettsiales
KC447448.1.1438	Bacteria;Proteobacteria;Alphaproteobacteria;Rickettsiales;Anaplasmataceae	Silva	Bacteria	Proteobacteria	Alphaproteobacteria	Rickettsiales	Anaplasmataceae			Rickettsiales
KC767946.1.1237	Bacteria;Proteobacteria;Alphaproteobacteria;Rickettsiales;Anaplasmataceae	Silva	Bacteria	Proteobacteria	Alphaproteobacteria	Rickettsiales	Anaplasmataceae			Rickettsiales
KF037423.1.1468	Bacteria;Proteobacteria;Alphaproteobacteria;Rickettsiales;Anaplasmataceae	Silva	Bacteria	Proteobacteria	Alphaproteobacteria	Rickettsiales	Anaplasmataceae			Rickettsiales
KF454771.1.1461	Bacteria;Proteobacteria;Alphaproteobacteria;Rickettsiales;Anaplasmataceae	Silva	Bacteria	Proteobacteria	Alphaproteobacteria	Rickettsiales	Anaplasmataceae			Rickettsiales
KF569916.1.1336	Bacteria;Proteobacteria;Alphaproteobacteria;Rickettsiales;Anaplasmataceae	Silva	Bacteria	Proteobacteria	Alphaproteobacteria	Rickettsiales	Anaplasmataceae			Rickettsiales
KF661343.1.1338	Bacteria;Proteobacteria;Alphaproteobacteria;Rickettsiales;Anaplasmataceae	Silva	Bacteria	Proteobacteria	Alphaproteobacteria	Rickettsiales	Anaplasmataceae			Rickettsiales
KF661346.1.1317	Bacteria;Proteobacteria;Alphaproteobacteria;Rickettsiales;Anaplasmataceae	Silva	Bacteria	Proteobacteria	Alphaproteobacteria	Rickettsiales	Anaplasmataceae			Rickettsiales
KF661349.1.1348	Bacteria;Proteobacteria;Alphaproteobacteria;Rickettsiales;Anaplasmataceae	Silva	Bacteria	Proteobacteria	Alphaproteobacteria	Rickettsiales	Anaplasmataceae			Rickettsiales
KF661350.1.1371	Bacteria;Proteobacteria;Alphaproteobacteria;Rickettsiales;Anaplasmataceae	Silva	Bacteria	Proteobacteria	Alphaproteobacteria	Rickettsiales	Anaplasmataceae			Rickettsiales
KF697119.1.1302	Bacteria;Proteobacteria;Alphaproteobacteria;Rickettsiales;Anaplasmataceae	Silva	Bacteria	Proteobacteria	Alphaproteobacteria	Rickettsiales	Anaplasmataceae			Rickettsiales
KF728353.1.1265	Bacteria;Proteobacteria;Alphaproteobacteria;Rickettsiales;Anaplasmataceae	Silva	Bacteria	Proteobacteria	Alphaproteobacteria	Rickettsiales	Anaplasmataceae			Rickettsiales
KF741419.1.1443	Bacteria;Proteobacteria;Alphaproteobacteria;Rickettsiales;Anaplasmataceae	Silva	Bacteria	Proteobacteria	Alphaproteobacteria	Rickettsiales	Anaplasmataceae			Rickettsiales
KJ410254.1.1431	Bacteria;Proteobacteria;Alphaproteobacteria;Rickettsiales;Anaplasmataceae	Silva	Bacteria	Proteobacteria	Alphaproteobacteria	Rickettsiales	Anaplasmataceae			Rickettsiales
KJ786949.1.1425	Bacteria;Proteobacteria;Alphaproteobacteria;Rickettsiales;Anaplasmataceae	Silva	Bacteria	Proteobacteria	Alphaproteobacteria	Rickettsiales	Anaplasmataceae			Rickettsiales
KM186941.1.1456	Bacteria;Proteobacteria;Alphaproteobacteria;Rickettsiales;Anaplasmataceae	Silva	Bacteria	Proteobacteria	Alphaproteobacteria	Rickettsiales	Anaplasmataceae			Rickettsiales
KM186949.1.1456	Bacteria;Proteobacteria;Alphaproteobacteria;Rickettsiales;Anaplasmataceae	Silva	Bacteria	Proteobacteria	Alphaproteobacteria	Rickettsiales	Anaplasmataceae			Rickettsiales
KM206273.1.1499	Bacteria;Proteobacteria;Alphaproteobacteria;Rickettsiales;Anaplasmataceae	Silva	Bacteria	Proteobacteria	Alphaproteobacteria	Rickettsiales	Anaplasmataceae			Rickettsiales
KM227012.1.1456	Bacteria;Proteobacteria;Alphaproteobacteria;Rickettsiales;Anaplasmataceae	Silva	Bacteria	Proteobacteria	Alphaproteobacteria	Rickettsiales	Anaplasmataceae			Rickettsiales
KP062956.1.1359	Bacteria;Proteobacteria;Alphaproteobacteria;Rickettsiales;Anaplasmataceae	Silva	Bacteria	Proteobacteria	Alphaproteobacteria	Rickettsiales	Anaplasmataceae			Rickettsiales
KP062958.1.1358	Bacteria;Proteobacteria;Alphaproteobacteria;Rickettsiales;Anaplasmataceae	Silva	Bacteria	Proteobacteria	Alphaproteobacteria	Rickettsiales	Anaplasmataceae			Rickettsiales
KP062961.1.1358	Bacteria;Proteobacteria;Alphaproteobacteria;Rickettsiales;Anaplasmataceae	Silva	Bacteria	Proteobacteria	Alphaproteobacteria	Rickettsiales	Anaplasmataceae			Rickettsiales
KP114101.1.1297	Bacteria;Proteobacteria;Alphaproteobacteria;Rickettsiales;Anaplasmataceae	Silva	Bacteria	Proteobacteria	Alphaproteobacteria	Rickettsiales	Anaplasmataceae			Rickettsiales
KP276587.1.1424	Bacteria;Proteobacteria;Alphaproteobacteria;Rickettsiales;Anaplasmataceae	Silva	Bacteria	Proteobacteria	Alphaproteobacteria	Rickettsiales	Anaplasmataceae			Rickettsiales
KP967480.1.1462	Bacteria;Proteobacteria;Alphaproteobacteria;Rickettsiales;Anaplasmataceae	Silva	Bacteria	Proteobacteria	Alphaproteobacteria	Rickettsiales	Anaplasmataceae			Rickettsiales
KR002112.1.1336	Bacteria;Proteobacteria;Alphaproteobacteria;Rickettsiales;Anaplasmataceae	Silva	Bacteria	Proteobacteria	Alphaproteobacteria	Rickettsiales	Anaplasmataceae			Rickettsiales
KR063138.1.1504	Bacteria;Proteobacteria;Alphaproteobacteria;Rickettsiales;Anaplasmataceae	Silva	Bacteria	Proteobacteria	Alphaproteobacteria	Rickettsiales	Anaplasmataceae			Rickettsiales
KR262717.1.1392	Bacteria;Proteobacteria;Alphaproteobacteria;Rickettsiales;Anaplasmataceae	Silva	Bacteria	Proteobacteria	Alphaproteobacteria	Rickettsiales	Anaplasmataceae			Rickettsiales
KT799587.1.1411	Bacteria;Proteobacteria;Alphaproteobacteria;Rickettsiales;Anaplasmataceae	Silva	Bacteria	Proteobacteria	Alphaproteobacteria	Rickettsiales	Anaplasmataceae			Rickettsiales
KT803957.1.1264	Bacteria;Proteobacteria;Alphaproteobacteria;Rickettsiales;Anaplasmataceae	Silva	Bacteria	Proteobacteria	Alphaproteobacteria	Rickettsiales	Anaplasmataceae			Rickettsiales
KU189193.1.1439	Bacteria;Proteobacteria;Alphaproteobacteria;Rickettsiales;Anaplasmataceae	Silva	Bacteria	Proteobacteria	Alphaproteobacteria	Rickettsiales	Anaplasmataceae			Rickettsiales
KU255230.1.1261	Bacteria;Proteobacteria;Alphaproteobacteria;Rickettsiales;Anaplasmataceae	Silva	Bacteria	Proteobacteria	Alphaproteobacteria	Rickettsiales	Anaplasmataceae			Rickettsiales
KU585990.1.1440	Bacteria;Proteobacteria;Alphaproteobacteria;Rickettsiales;Anaplasmataceae	Silva	Bacteria	Proteobacteria	Alphaproteobacteria	Rickettsiales	Anaplasmataceae			Rickettsiales
KU586001.1.1427	Bacteria;Proteobacteria;Alphaproteobacteria;Rickettsiales;Anaplasmataceae	Silva	Bacteria	Proteobacteria	Alphaproteobacteria	Rickettsiales	Anaplasmataceae			Rickettsiales
KU586023.1.1440	Bacteria;Proteobacteria;Alphaproteobacteria;Rickettsiales;Anaplasmataceae	Silva	Bacteria	Proteobacteria	Alphaproteobacteria	Rickettsiales	Anaplasmataceae			Rickettsiales
KU586025.1.1450	Bacteria;Proteobacteria;Alphaproteobacteria;Rickettsiales;Anaplasmataceae	Silva	Bacteria	Proteobacteria	Alphaproteobacteria	Rickettsiales	Anaplasmataceae			Rickettsiales
KU586167.1.1346	Bacteria;Proteobacteria;Alphaproteobacteria;Rickettsiales;Anaplasmataceae	Silva	Bacteria	Proteobacteria	Alphaproteobacteria	Rickettsiales	Anaplasmataceae			Rickettsiales
KU865472.1.1266	Bacteria;Proteobacteria;Alphaproteobacteria;Rickettsiales;Anaplasmataceae	Silva	Bacteria	Proteobacteria	Alphaproteobacteria	Rickettsiales	Anaplasmataceae			Rickettsiales
KX022204.1.1415	Bacteria;Proteobacteria;Alphaproteobacteria;Rickettsiales;Anaplasmataceae	Silva	Bacteria	Proteobacteria	Alphaproteobacteria	Rickettsiales	Anaplasmataceae			Rickettsiales
KX022246.1.1432	Bacteria;Proteobacteria;Alphaproteobacteria;Rickettsiales;Anaplasmataceae	Silva	Bacteria	Proteobacteria	Alphaproteobacteria	Rickettsiales	Anaplasmataceae			Rickettsiales
KX155505.1.1468	Bacteria;Proteobacteria;Alphaproteobacteria;Rickettsiales;Anaplasmataceae	Silva	Bacteria	Proteobacteria	Alphaproteobacteria	Rickettsiales	Anaplasmataceae			Rickettsiales
KX379497.1.1352	Bacteria;Proteobacteria;Alphaproteobacteria;Rickettsiales;Anaplasmataceae	Silva	Bacteria	Proteobacteria	Alphaproteobacteria	Rickettsiales	Anaplasmataceae			Rickettsiales
KX447502.1.1254	Bacteria;Proteobacteria;Alphaproteobacteria;Rickettsiales;Anaplasmataceae	Silva	Bacteria	Proteobacteria	Alphaproteobacteria	Rickettsiales	Anaplasmataceae			Rickettsiales
KX505298.1.1318	Bacteria;Proteobacteria;Alphaproteobacteria;Rickettsiales;Anaplasmataceae	Silva	Bacteria	Proteobacteria	Alphaproteobacteria	Rickettsiales	Anaplasmataceae			Rickettsiales
KX818103.1.1327	Bacteria;Proteobacteria;Alphaproteobacteria;Rickettsiales;Anaplasmataceae	Silva	Bacteria	Proteobacteria	Alphaproteobacteria	Rickettsiales	Anaplasmataceae			Rickettsiales
KX818104.1.1333	Bacteria;Proteobacteria;Alphaproteobacteria;Rickettsiales;Anaplasmataceae	Silva	Bacteria	Proteobacteria	Alphaproteobacteria	Rickettsiales	Anaplasmataceae			Rickettsiales
KX818105.1.1333	Bacteria;Proteobacteria;Alphaproteobacteria;Rickettsiales;Anaplasmataceae	Silva	Bacteria	Proteobacteria	Alphaproteobacteria	Rickettsiales	Anaplasmataceae			Rickettsiales
KY425463.1.1370	Bacteria;Proteobacteria;Alphaproteobacteria;Rickettsiales;Anaplasmataceae	Silva	Bacteria	Proteobacteria	Alphaproteobacteria	Rickettsiales	Anaplasmataceae			Rickettsiales
KY924885.1.1439	Bacteria;Proteobacteria;Alphaproteobacteria;Rickettsiales;Anaplasmataceae	Silva	Bacteria	Proteobacteria	Alphaproteobacteria	Rickettsiales	Anaplasmataceae			Rickettsiales
L02884.1.1425	Bacteria;Proteobacteria;Alphaproteobacteria;Rickettsiales;Anaplasmataceae	Silva	Bacteria	Proteobacteria	Alphaproteobacteria	Rickettsiales	Anaplasmataceae			Rickettsiales
L02888.1.1439	Bacteria;Proteobacteria;Alphaproteobacteria;Rickettsiales;Anaplasmataceae	Silva	Bacteria	Proteobacteria	Alphaproteobacteria	Rickettsiales	Anaplasmataceae			Rickettsiales
LANX01000001.1172457.1173948	Bacteria;Proteobacteria;Alphaproteobacteria;Rickettsiales;Anaplasmataceae	Silva	Bacteria	Proteobacteria	Alphaproteobacteria	Rickettsiales	Anaplasmataceae			Rickettsiales
LC066136.1.1418	Bacteria;Proteobacteria;Alphaproteobacteria;Rickettsiales;Anaplasmataceae	Silva	Bacteria	Proteobacteria	Alphaproteobacteria	Rickettsiales	Anaplasmataceae			Rickettsiales
LYUU01002088.1538950.1540441	Bacteria;Proteobacteria;Alphaproteobacteria;Rickettsiales;Anaplasmataceae	Silva	Bacteria	Proteobacteria	Alphaproteobacteria	Rickettsiales	Anaplasmataceae			Rickettsiales
M21290.1.1498	Bacteria;Proteobacteria;Alphaproteobacteria;Rickettsiales;Anaplasmataceae	Silva	Bacteria	Proteobacteria	Alphaproteobacteria	Rickettsiales	Anaplasmataceae			Rickettsiales
M73219.1.1377	Bacteria;Proteobacteria;Alphaproteobacteria;Rickettsiales;Anaplasmataceae	Silva	Bacteria	Proteobacteria	Alphaproteobacteria	Rickettsiales	Anaplasmataceae			Rickettsiales
M73227.1.1435	Bacteria;Proteobacteria;Alphaproteobacteria;Rickettsiales;Anaplasmataceae	Silva	Bacteria	Proteobacteria	Alphaproteobacteria	Rickettsiales	Anaplasmataceae			Rickettsiales
M85267.1.1464	Bacteria;Proteobacteria;Alphaproteobacteria;Rickettsiales;Anaplasmataceae	Silva	Bacteria	Proteobacteria	Alphaproteobacteria	Rickettsiales	Anaplasmataceae			Rickettsiales
MF069159.1.1343	Bacteria;Proteobacteria;Alphaproteobacteria;Rickettsiales;Anaplasmataceae	Silva	Bacteria	Proteobacteria	Alphaproteobacteria	Rickettsiales	Anaplasmataceae			Rickettsiales
MJMG01000007.69715.71219	Bacteria;Proteobacteria;Alphaproteobacteria;Rickettsiales;Anaplasmataceae	Silva	Bacteria	Proteobacteria	Alphaproteobacteria	Rickettsiales	Anaplasmataceae			Rickettsiales
U03775.1.1488	Bacteria;Proteobacteria;Alphaproteobacteria;Rickettsiales;Anaplasmataceae	Silva	Bacteria	Proteobacteria	Alphaproteobacteria	Rickettsiales	Anaplasmataceae			Rickettsiales
U52514.1.1375	Bacteria;Proteobacteria;Alphaproteobacteria;Rickettsiales;Anaplasmataceae	Silva	Bacteria	Proteobacteria	Alphaproteobacteria	Rickettsiales	Anaplasmataceae			Rickettsiales
EU861930.1.1467	Bacteria;Proteobacteria;Alphaproteobacteria;Rickettsiales;bac2nit3	Silva	Bacteria	Proteobacteria	Alphaproteobacteria	Rickettsiales	bac2nit3			Rickettsiales
FPLS01030893.14.1496	Bacteria;Proteobacteria;Alphaproteobacteria;Rickettsiales;bac2nit3	Silva	Bacteria	Proteobacteria	Alphaproteobacteria	Rickettsiales	bac2nit3			Rickettsiales
FPLS01058901.12.1494	Bacteria;Proteobacteria;Alphaproteobacteria;Rickettsiales;bac2nit3	Silva	Bacteria	Proteobacteria	Alphaproteobacteria	Rickettsiales	bac2nit3			Rickettsiales
GAWP02042495.6.1446	Bacteria;Proteobacteria;Alphaproteobacteria;Rickettsiales;Candidatus Hepatincola	Silva	Bacteria	Proteobacteria	Alphaproteobacteria	Rickettsiales	Candidatus Hepatincola			Rickettsiales
GQ853368.1.1440	Bacteria;Proteobacteria;Alphaproteobacteria;Rickettsiales;Candidatus Hepatincola	Silva	Bacteria	Proteobacteria	Alphaproteobacteria	Rickettsiales	Candidatus Hepatincola			Rickettsiales
HACB02063745.4.1369	Bacteria;Proteobacteria;Alphaproteobacteria;Rickettsiales;Candidatus Hepatincola	Silva	Bacteria	Proteobacteria	Alphaproteobacteria	Rickettsiales	Candidatus Hepatincola			Rickettsiales
JN392909.1.1454	Bacteria;Proteobacteria;Alphaproteobacteria;Rickettsiales;Candidatus Hepatincola	Silva	Bacteria	Proteobacteria	Alphaproteobacteria	Rickettsiales	Candidatus Hepatincola			Rickettsiales
JQ389881.1.1405	Bacteria;Proteobacteria;Alphaproteobacteria;Rickettsiales;Candidatus Hepatincola	Silva	Bacteria	Proteobacteria	Alphaproteobacteria	Rickettsiales	Candidatus Hepatincola			Rickettsiales
KP138715.1.1445	Bacteria;Proteobacteria;Alphaproteobacteria;Rickettsiales;Candidatus Hepatincola	Silva	Bacteria	Proteobacteria	Alphaproteobacteria	Rickettsiales	Candidatus Hepatincola			Rickettsiales
KX363698.1.1405	Bacteria;Proteobacteria;Alphaproteobacteria;Rickettsiales;Candidatus Hepatincola	Silva	Bacteria	Proteobacteria	Alphaproteobacteria	Rickettsiales	Candidatus Hepatincola			Rickettsiales
ASPP01005849.2012.3492	Bacteria;Proteobacteria;Alphaproteobacteria;Rickettsiales;Candidatus Jidaibacter	Silva	Bacteria	Proteobacteria	Alphaproteobacteria	Rickettsiales	Candidatus Jidaibacter			Rickettsiales
AY188585.1.1454	Bacteria;Proteobacteria;Alphaproteobacteria;Rickettsiales;Candidatus Jidaibacter	Silva	Bacteria	Proteobacteria	Alphaproteobacteria	Rickettsiales	Candidatus Jidaibacter			Rickettsiales
FPLS01001650.11.1381	Bacteria;Proteobacteria;Alphaproteobacteria;Rickettsiales;Candidatus Jidaibacter	Silva	Bacteria	Proteobacteria	Alphaproteobacteria	Rickettsiales	Candidatus Jidaibacter			Rickettsiales
FPLS01007434.1.1225	Bacteria;Proteobacteria;Alphaproteobacteria;Rickettsiales;Candidatus Jidaibacter	Silva	Bacteria	Proteobacteria	Alphaproteobacteria	Rickettsiales	Candidatus Jidaibacter			Rickettsiales
FPLS01041540.1.1236	Bacteria;Proteobacteria;Alphaproteobacteria;Rickettsiales;Candidatus Jidaibacter	Silva	Bacteria	Proteobacteria	Alphaproteobacteria	Rickettsiales	Candidatus Jidaibacter			Rickettsiales
GQ302530.1.1471	Bacteria;Proteobacteria;Alphaproteobacteria;Rickettsiales;Candidatus Jidaibacter	Silva	Bacteria	Proteobacteria	Alphaproteobacteria	Rickettsiales	Candidatus Jidaibacter			Rickettsiales
GQ480088.1.1465	Bacteria;Proteobacteria;Alphaproteobacteria;Rickettsiales;Candidatus Jidaibacter	Silva	Bacteria	Proteobacteria	Alphaproteobacteria	Rickettsiales	Candidatus Jidaibacter			Rickettsiales
JQ287053.1.1463	Bacteria;Proteobacteria;Alphaproteobacteria;Rickettsiales;Candidatus Jidaibacter	Silva	Bacteria	Proteobacteria	Alphaproteobacteria	Rickettsiales	Candidatus Jidaibacter			Rickettsiales
KF956404.1.1425	Bacteria;Proteobacteria;Alphaproteobacteria;Rickettsiales;Candidatus Jidaibacter	Silva	Bacteria	Proteobacteria	Alphaproteobacteria	Rickettsiales	Candidatus Jidaibacter			Rickettsiales
KT182569.1.1463	Bacteria;Proteobacteria;Alphaproteobacteria;Rickettsiales;Candidatus Jidaibacter	Silva	Bacteria	Proteobacteria	Alphaproteobacteria	Rickettsiales	Candidatus Jidaibacter			Rickettsiales
KU341170.1.1461	Bacteria;Proteobacteria;Alphaproteobacteria;Rickettsiales;Candidatus Jidaibacter	Silva	Bacteria	Proteobacteria	Alphaproteobacteria	Rickettsiales	Candidatus Jidaibacter			Rickettsiales
KU726306.1.1465	Bacteria;Proteobacteria;Alphaproteobacteria;Rickettsiales;Candidatus Jidaibacter	Silva	Bacteria	Proteobacteria	Alphaproteobacteria	Rickettsiales	Candidatus Jidaibacter			Rickettsiales
CP002130.197315.198823	Bacteria;Proteobacteria;Alphaproteobacteria;Rickettsiales;Candidatus Midichloria	Silva	Bacteria	Proteobacteria	Alphaproteobacteria	Rickettsiales	Candidatus Midichloria			Rickettsiales
CP004403.1418280.1419781	Bacteria;Proteobacteria;Alphaproteobacteria;Rickettsiales;Candidatus Midichloria	Silva	Bacteria	Proteobacteria	Alphaproteobacteria	Rickettsiales	Candidatus Midichloria			Rickettsiales
EU555284.1.1469	Bacteria;Proteobacteria;Alphaproteobacteria;Rickettsiales;Candidatus Midichloria	Silva	Bacteria	Proteobacteria	Alphaproteobacteria	Rickettsiales	Candidatus Midichloria			Rickettsiales
FM992372.1.1459	Bacteria;Proteobacteria;Alphaproteobacteria;Rickettsiales;Candidatus Midichloria	Silva	Bacteria	Proteobacteria	Alphaproteobacteria	Rickettsiales	Candidatus Midichloria			Rickettsiales
KT851867.1.1463	Bacteria;Proteobacteria;Alphaproteobacteria;Rickettsiales;Candidatus Midichloria	Silva	Bacteria	Proteobacteria	Alphaproteobacteria	Rickettsiales	Candidatus Midichloria			Rickettsiales
25a9dced804618ea96c5c9c82dd980b6	Bacteria;Proteobacteria;Alphaproteobacteria;Rickettsiales;Candidatus_Hepatincola	Biofilm_query	Bacteria	Proteobacteria	Alphaproteobacteria	Rickettsiales	Candidatus_Hepatincola			Rickettsiales
dd451f28bf943d4afef688ac89a48079	Bacteria;Proteobacteria;Alphaproteobacteria;Rickettsiales;Candidatus_Hepatincola	Biofilm_query	Bacteria	Proteobacteria	Alphaproteobacteria	Rickettsiales	Candidatus_Hepatincola			Rickettsiales
e2f232f058af7c55707ce0905463002d	Bacteria;Proteobacteria;Alphaproteobacteria;Rickettsiales;Candidatus_Hepatincola	Biofilm_query	Bacteria	Proteobacteria	Alphaproteobacteria	Rickettsiales	Candidatus_Hepatincola			Rickettsiales
1bc415fe92c860e3c8a819984aed3106	Bacteria;Proteobacteria;Alphaproteobacteria;Rickettsiales;Fokiniaceae	Biofilm_query	Bacteria	Proteobacteria	Alphaproteobacteria	Rickettsiales	Fokiniaceae			Rickettsiales
2e784801542e40529948857ad423c774	Bacteria;Proteobacteria;Alphaproteobacteria;Rickettsiales;Fokiniaceae	Biofilm_query	Bacteria	Proteobacteria	Alphaproteobacteria	Rickettsiales	Fokiniaceae			Rickettsiales
5756e0eb4a6846d4f3f51305def4ffd7	Bacteria;Proteobacteria;Alphaproteobacteria;Rickettsiales;Fokiniaceae	Biofilm_query	Bacteria	Proteobacteria	Alphaproteobacteria	Rickettsiales	Fokiniaceae			Rickettsiales
69523997146ff118c5658b480510e7b3	Bacteria;Proteobacteria;Alphaproteobacteria;Rickettsiales;Fokiniaceae	Biofilm_query	Bacteria	Proteobacteria	Alphaproteobacteria	Rickettsiales	Fokiniaceae			Rickettsiales
699df2ed93ea2ec71338ef381492fb73	Bacteria;Proteobacteria;Alphaproteobacteria;Rickettsiales;Fokiniaceae	Biofilm_query	Bacteria	Proteobacteria	Alphaproteobacteria	Rickettsiales	Fokiniaceae			Rickettsiales
9416772e2d847861100f78e724830221	Bacteria;Proteobacteria;Alphaproteobacteria;Rickettsiales;Fokiniaceae	Biofilm_query	Bacteria	Proteobacteria	Alphaproteobacteria	Rickettsiales	Fokiniaceae			Rickettsiales
94e1b59510472f5f60c1d22de2210c41	Bacteria;Proteobacteria;Alphaproteobacteria;Rickettsiales;Fokiniaceae	Biofilm_query	Bacteria	Proteobacteria	Alphaproteobacteria	Rickettsiales	Fokiniaceae			Rickettsiales
AB624350.1.1421	Bacteria;Proteobacteria;Alphaproteobacteria;Rickettsiales;Fokiniaceae	Silva	Bacteria	Proteobacteria	Alphaproteobacteria	Rickettsiales	Fokiniaceae			Rickettsiales
AB906827.1.1422	Bacteria;Proteobacteria;Alphaproteobacteria;Rickettsiales;Fokiniaceae	Silva	Bacteria	Proteobacteria	Alphaproteobacteria	Rickettsiales	Fokiniaceae			Rickettsiales
CP025989.27717.29235	Bacteria;Proteobacteria;Alphaproteobacteria;Rickettsiales;Fokiniaceae	Silva	Bacteria	Proteobacteria	Alphaproteobacteria	Rickettsiales	Fokiniaceae			Rickettsiales
ec351547c8fc010a1284190bf28e7020	Bacteria;Proteobacteria;Alphaproteobacteria;Rickettsiales;Fokiniaceae	Biofilm_query	Bacteria	Proteobacteria	Alphaproteobacteria	Rickettsiales	Fokiniaceae			Rickettsiales
EF667901.1.1461	Bacteria;Proteobacteria;Alphaproteobacteria;Rickettsiales;Fokiniaceae	Silva	Bacteria	Proteobacteria	Alphaproteobacteria	Rickettsiales	Fokiniaceae			Rickettsiales
EU236349.1.1340	Bacteria;Proteobacteria;Alphaproteobacteria;Rickettsiales;Fokiniaceae	Silva	Bacteria	Proteobacteria	Alphaproteobacteria	Rickettsiales	Fokiniaceae			Rickettsiales
EU394580.1.1461	Bacteria;Proteobacteria;Alphaproteobacteria;Rickettsiales;Fokiniaceae	Silva	Bacteria	Proteobacteria	Alphaproteobacteria	Rickettsiales	Fokiniaceae			Rickettsiales
FJ425643.1.1464	Bacteria;Proteobacteria;Alphaproteobacteria;Rickettsiales;Fokiniaceae	Silva	Bacteria	Proteobacteria	Alphaproteobacteria	Rickettsiales	Fokiniaceae			Rickettsiales
FJ437943.1.1426	Bacteria;Proteobacteria;Alphaproteobacteria;Rickettsiales;Fokiniaceae	Silva	Bacteria	Proteobacteria	Alphaproteobacteria	Rickettsiales	Fokiniaceae			Rickettsiales
FN552695.1.1438	Bacteria;Proteobacteria;Alphaproteobacteria;Rickettsiales;Fokiniaceae	Silva	Bacteria	Proteobacteria	Alphaproteobacteria	Rickettsiales	Fokiniaceae			Rickettsiales
FN552696.1.1441	Bacteria;Proteobacteria;Alphaproteobacteria;Rickettsiales;Fokiniaceae	Silva	Bacteria	Proteobacteria	Alphaproteobacteria	Rickettsiales	Fokiniaceae			Rickettsiales
FPLS01037309.11.1489	Bacteria;Proteobacteria;Alphaproteobacteria;Rickettsiales;Fokiniaceae	Silva	Bacteria	Proteobacteria	Alphaproteobacteria	Rickettsiales	Fokiniaceae			Rickettsiales
GBXQ01005640.47.1525	Bacteria;Proteobacteria;Alphaproteobacteria;Rickettsiales;Fokiniaceae	Silva	Bacteria	Proteobacteria	Alphaproteobacteria	Rickettsiales	Fokiniaceae			Rickettsiales
GQ347698.1.1339	Bacteria;Proteobacteria;Alphaproteobacteria;Rickettsiales;Fokiniaceae	Silva	Bacteria	Proteobacteria	Alphaproteobacteria	Rickettsiales	Fokiniaceae			Rickettsiales
GU118616.1.1408	Bacteria;Proteobacteria;Alphaproteobacteria;Rickettsiales;Fokiniaceae	Silva	Bacteria	Proteobacteria	Alphaproteobacteria	Rickettsiales	Fokiniaceae			Rickettsiales
GU119441.1.1361	Bacteria;Proteobacteria;Alphaproteobacteria;Rickettsiales;Fokiniaceae	Silva	Bacteria	Proteobacteria	Alphaproteobacteria	Rickettsiales	Fokiniaceae			Rickettsiales
HE978247.1.1446	Bacteria;Proteobacteria;Alphaproteobacteria;Rickettsiales;Fokiniaceae	Silva	Bacteria	Proteobacteria	Alphaproteobacteria	Rickettsiales	Fokiniaceae			Rickettsiales
HE978250.1.1447	Bacteria;Proteobacteria;Alphaproteobacteria;Rickettsiales;Fokiniaceae	Silva	Bacteria	Proteobacteria	Alphaproteobacteria	Rickettsiales	Fokiniaceae			Rickettsiales
HF969041.1.1421	Bacteria;Proteobacteria;Alphaproteobacteria;Rickettsiales;Fokiniaceae	Silva	Bacteria	Proteobacteria	Alphaproteobacteria	Rickettsiales	Fokiniaceae			Rickettsiales
HM129444.1.1413	Bacteria;Proteobacteria;Alphaproteobacteria;Rickettsiales;Fokiniaceae	Silva	Bacteria	Proteobacteria	Alphaproteobacteria	Rickettsiales	Fokiniaceae			Rickettsiales
JQ197610.1.1319	Bacteria;Proteobacteria;Alphaproteobacteria;Rickettsiales;Fokiniaceae	Silva	Bacteria	Proteobacteria	Alphaproteobacteria	Rickettsiales	Fokiniaceae			Rickettsiales
JQ337869.1.1463	Bacteria;Proteobacteria;Alphaproteobacteria;Rickettsiales;Fokiniaceae	Silva	Bacteria	Proteobacteria	Alphaproteobacteria	Rickettsiales	Fokiniaceae			Rickettsiales
JQ515610.1.1471	Bacteria;Proteobacteria;Alphaproteobacteria;Rickettsiales;Fokiniaceae	Silva	Bacteria	Proteobacteria	Alphaproteobacteria	Rickettsiales	Fokiniaceae			Rickettsiales
JQ515643.1.1478	Bacteria;Proteobacteria;Alphaproteobacteria;Rickettsiales;Fokiniaceae	Silva	Bacteria	Proteobacteria	Alphaproteobacteria	Rickettsiales	Fokiniaceae			Rickettsiales
JQ515644.1.1465	Bacteria;Proteobacteria;Alphaproteobacteria;Rickettsiales;Fokiniaceae	Silva	Bacteria	Proteobacteria	Alphaproteobacteria	Rickettsiales	Fokiniaceae			Rickettsiales
JQ515683.1.1477	Bacteria;Proteobacteria;Alphaproteobacteria;Rickettsiales;Fokiniaceae	Silva	Bacteria	Proteobacteria	Alphaproteobacteria	Rickettsiales	Fokiniaceae			Rickettsiales
JQ515705.1.1481	Bacteria;Proteobacteria;Alphaproteobacteria;Rickettsiales;Fokiniaceae	Silva	Bacteria	Proteobacteria	Alphaproteobacteria	Rickettsiales	Fokiniaceae			Rickettsiales
JQ516457.1.1387	Bacteria;Proteobacteria;Alphaproteobacteria;Rickettsiales;Fokiniaceae	Silva	Bacteria	Proteobacteria	Alphaproteobacteria	Rickettsiales	Fokiniaceae			Rickettsiales
JX170254.1.1399	Bacteria;Proteobacteria;Alphaproteobacteria;Rickettsiales;Fokiniaceae	Silva	Bacteria	Proteobacteria	Alphaproteobacteria	Rickettsiales	Fokiniaceae			Rickettsiales
KC357928.1.1228	Bacteria;Proteobacteria;Alphaproteobacteria;Rickettsiales;Fokiniaceae	Silva	Bacteria	Proteobacteria	Alphaproteobacteria	Rickettsiales	Fokiniaceae			Rickettsiales
KC424776.1.1455	Bacteria;Proteobacteria;Alphaproteobacteria;Rickettsiales;Fokiniaceae	Silva	Bacteria	Proteobacteria	Alphaproteobacteria	Rickettsiales	Fokiniaceae			Rickettsiales
KF037677.1.1487	Bacteria;Proteobacteria;Alphaproteobacteria;Rickettsiales;Fokiniaceae	Silva	Bacteria	Proteobacteria	Alphaproteobacteria	Rickettsiales	Fokiniaceae			Rickettsiales
KF596537.1.1439	Bacteria;Proteobacteria;Alphaproteobacteria;Rickettsiales;Fokiniaceae	Silva	Bacteria	Proteobacteria	Alphaproteobacteria	Rickettsiales	Fokiniaceae			Rickettsiales
KF945037.1.1242	Bacteria;Proteobacteria;Alphaproteobacteria;Rickettsiales;Fokiniaceae	Silva	Bacteria	Proteobacteria	Alphaproteobacteria	Rickettsiales	Fokiniaceae			Rickettsiales
KU243155.1.1267	Bacteria;Proteobacteria;Alphaproteobacteria;Rickettsiales;Fokiniaceae	Silva	Bacteria	Proteobacteria	Alphaproteobacteria	Rickettsiales	Fokiniaceae			Rickettsiales
KU243156.1.1267	Bacteria;Proteobacteria;Alphaproteobacteria;Rickettsiales;Fokiniaceae	Silva	Bacteria	Proteobacteria	Alphaproteobacteria	Rickettsiales	Fokiniaceae			Rickettsiales
KU524856.1.1460	Bacteria;Proteobacteria;Alphaproteobacteria;Rickettsiales;Fokiniaceae	Silva	Bacteria	Proteobacteria	Alphaproteobacteria	Rickettsiales	Fokiniaceae			Rickettsiales
KU524858.1.1452	Bacteria;Proteobacteria;Alphaproteobacteria;Rickettsiales;Fokiniaceae	Silva	Bacteria	Proteobacteria	Alphaproteobacteria	Rickettsiales	Fokiniaceae			Rickettsiales
KU736846.1.1453	Bacteria;Proteobacteria;Alphaproteobacteria;Rickettsiales;Fokiniaceae	Silva	Bacteria	Proteobacteria	Alphaproteobacteria	Rickettsiales	Fokiniaceae			Rickettsiales
LN864514.1.1317	Bacteria;Proteobacteria;Alphaproteobacteria;Rickettsiales;Fokiniaceae	Silva	Bacteria	Proteobacteria	Alphaproteobacteria	Rickettsiales	Fokiniaceae			Rickettsiales
0195edb44bb57a6462d6f445feef6df3	Bacteria;Proteobacteria;Alphaproteobacteria;Rickettsiales;Mitochondria	Biofilm_query	Bacteria	Proteobacteria	Alphaproteobacteria	Rickettsiales	Mitochondria			Mitochondria
061d8f969097c9033e4dcb5f3ffbda39	Bacteria;Proteobacteria;Alphaproteobacteria;Rickettsiales;Mitochondria	Biofilm_query	Bacteria	Proteobacteria	Alphaproteobacteria	Rickettsiales	Mitochondria			Mitochondria
06a735b11437b406a44712ce70fd59cb	Bacteria;Proteobacteria;Alphaproteobacteria;Rickettsiales;Mitochondria	Biofilm_query	Bacteria	Proteobacteria	Alphaproteobacteria	Rickettsiales	Mitochondria			Mitochondria
0b93d2d5c51da1d95143c2c677100659	Bacteria;Proteobacteria;Alphaproteobacteria;Rickettsiales;Mitochondria	Biofilm_query	Bacteria	Proteobacteria	Alphaproteobacteria	Rickettsiales	Mitochondria			Mitochondria
0bb66dfdf822c62c8ccca5705b59c159	Bacteria;Proteobacteria;Alphaproteobacteria;Rickettsiales;Mitochondria	Biofilm_query	Bacteria	Proteobacteria	Alphaproteobacteria	Rickettsiales	Mitochondria			Mitochondria
0e3a5493f861481cea5459be3e2275e4	Bacteria;Proteobacteria;Alphaproteobacteria;Rickettsiales;Mitochondria	Biofilm_query	Bacteria	Proteobacteria	Alphaproteobacteria	Rickettsiales	Mitochondria			Mitochondria
10508a2241b3221520a4415fb917331b	Bacteria;Proteobacteria;Alphaproteobacteria;Rickettsiales;Mitochondria	Biofilm_query	Bacteria	Proteobacteria	Alphaproteobacteria	Rickettsiales	Mitochondria			Mitochondria
108b4f8661e2d5c7ef3c2e884a91633b	Bacteria;Proteobacteria;Alphaproteobacteria;Rickettsiales;Mitochondria	Biofilm_query	Bacteria	Proteobacteria	Alphaproteobacteria	Rickettsiales	Mitochondria			Mitochondria
10f5bf4379c1a1b1c751056c02d2b10b	Bacteria;Proteobacteria;Alphaproteobacteria;Rickettsiales;Mitochondria	Biofilm_query	Bacteria	Proteobacteria	Alphaproteobacteria	Rickettsiales	Mitochondria			Mitochondria
11254b18d9a3c9bddac9418e02f319db	Bacteria;Proteobacteria;Alphaproteobacteria;Rickettsiales;Mitochondria	Biofilm_query	Bacteria	Proteobacteria	Alphaproteobacteria	Rickettsiales	Mitochondria			Mitochondria
11bf157a7d1e57c4dd1914a3543c96b1	Bacteria;Proteobacteria;Alphaproteobacteria;Rickettsiales;Mitochondria	Biofilm_query	Bacteria	Proteobacteria	Alphaproteobacteria	Rickettsiales	Mitochondria			Mitochondria
143e2ce2e77fa82ac89e185b1d86a302	Bacteria;Proteobacteria;Alphaproteobacteria;Rickettsiales;Mitochondria	Biofilm_query	Bacteria	Proteobacteria	Alphaproteobacteria	Rickettsiales	Mitochondria			Mitochondria
17bac892a8e5d51b1e5a38bb54e05373	Bacteria;Proteobacteria;Alphaproteobacteria;Rickettsiales;Mitochondria	Biofilm_query	Bacteria	Proteobacteria	Alphaproteobacteria	Rickettsiales	Mitochondria			Mitochondria
1985fac8473bad651885e2828bb93f31	Bacteria;Proteobacteria;Alphaproteobacteria;Rickettsiales;Mitochondria	Biofilm_query	Bacteria	Proteobacteria	Alphaproteobacteria	Rickettsiales	Mitochondria			Mitochondria
19adabb027b4daa32a9ac94a2c553c25	Bacteria;Proteobacteria;Alphaproteobacteria;Rickettsiales;Mitochondria	Biofilm_query	Bacteria	Proteobacteria	Alphaproteobacteria	Rickettsiales	Mitochondria			Mitochondria
1a66fed5ad9491edc4be31ee8c2b291b	Bacteria;Proteobacteria;Alphaproteobacteria;Rickettsiales;Mitochondria	Biofilm_query	Bacteria	Proteobacteria	Alphaproteobacteria	Rickettsiales	Mitochondria			Mitochondria
1cc1ce2b856ae6e557a1ac912b283725	Bacteria;Proteobacteria;Alphaproteobacteria;Rickettsiales;Mitochondria	Biofilm_query	Bacteria	Proteobacteria	Alphaproteobacteria	Rickettsiales	Mitochondria			Mitochondria
1dec1a4778e3674b0ce445033b470970	Bacteria;Proteobacteria;Alphaproteobacteria;Rickettsiales;Mitochondria	Biofilm_query	Bacteria	Proteobacteria	Alphaproteobacteria	Rickettsiales	Mitochondria			Mitochondria
239e29cd3b7192565f123d8bb3c7b914	Bacteria;Proteobacteria;Alphaproteobacteria;Rickettsiales;Mitochondria	Biofilm_query	Bacteria	Proteobacteria	Alphaproteobacteria	Rickettsiales	Mitochondria			Mitochondria
274c187344f6f74bfc487331b37d5d0d	Bacteria;Proteobacteria;Alphaproteobacteria;Rickettsiales;Mitochondria	Biofilm_query	Bacteria	Proteobacteria	Alphaproteobacteria	Rickettsiales	Mitochondria			Mitochondria
28bc3bef62906deb118bb0d5afc7c947	Bacteria;Proteobacteria;Alphaproteobacteria;Rickettsiales;Mitochondria	Biofilm_query	Bacteria	Proteobacteria	Alphaproteobacteria	Rickettsiales	Mitochondria			Mitochondria
29aef456ba5d6cbde7cf9a5c9af592a2	Bacteria;Proteobacteria;Alphaproteobacteria;Rickettsiales;Mitochondria	Biofilm_query	Bacteria	Proteobacteria	Alphaproteobacteria	Rickettsiales	Mitochondria			Mitochondria
2a7705179723c601c792f55602636bda	Bacteria;Proteobacteria;Alphaproteobacteria;Rickettsiales;Mitochondria	Biofilm_query	Bacteria	Proteobacteria	Alphaproteobacteria	Rickettsiales	Mitochondria			Mitochondria
2ca4bf6308a5792b9fed6aa2683702dd	Bacteria;Proteobacteria;Alphaproteobacteria;Rickettsiales;Mitochondria	Biofilm_query	Bacteria	Proteobacteria	Alphaproteobacteria	Rickettsiales	Mitochondria			Mitochondria
2f9afbfca4e64d270bb8f4ade5864a8e	Bacteria;Proteobacteria;Alphaproteobacteria;Rickettsiales;Mitochondria	Biofilm_query	Bacteria	Proteobacteria	Alphaproteobacteria	Rickettsiales	Mitochondria			Mitochondria
2f9ee585e48e2b8015415a4e2c75a843	Bacteria;Proteobacteria;Alphaproteobacteria;Rickettsiales;Mitochondria	Biofilm_query	Bacteria	Proteobacteria	Alphaproteobacteria	Rickettsiales	Mitochondria			Mitochondria
303cd1dea14aaf06e96f8f992c63fd12	Bacteria;Proteobacteria;Alphaproteobacteria;Rickettsiales;Mitochondria	Biofilm_query	Bacteria	Proteobacteria	Alphaproteobacteria	Rickettsiales	Mitochondria			Mitochondria
31327d50ac89f5fa869f6e289a46eec1	Bacteria;Proteobacteria;Alphaproteobacteria;Rickettsiales;Mitochondria	Biofilm_query	Bacteria	Proteobacteria	Alphaproteobacteria	Rickettsiales	Mitochondria			Mitochondria
314b241a45dcba9a93c9d85000c841ae	Bacteria;Proteobacteria;Alphaproteobacteria;Rickettsiales;Mitochondria	Biofilm_query	Bacteria	Proteobacteria	Alphaproteobacteria	Rickettsiales	Mitochondria			Mitochondria
31a880c84a33e2610de7c725e96b0076	Bacteria;Proteobacteria;Alphaproteobacteria;Rickettsiales;Mitochondria	Biofilm_query	Bacteria	Proteobacteria	Alphaproteobacteria	Rickettsiales	Mitochondria			Mitochondria
31acbedfa86f78c3ba017e98a8ea3ef1	Bacteria;Proteobacteria;Alphaproteobacteria;Rickettsiales;Mitochondria	Biofilm_query	Bacteria	Proteobacteria	Alphaproteobacteria	Rickettsiales	Mitochondria			Mitochondria
31dca9b24b5c9f5724876335a3851f33	Bacteria;Proteobacteria;Alphaproteobacteria;Rickettsiales;Mitochondria	Biofilm_query	Bacteria	Proteobacteria	Alphaproteobacteria	Rickettsiales	Mitochondria			Mitochondria
3341f377e81a3448deb4dffc5f1c6c2a	Bacteria;Proteobacteria;Alphaproteobacteria;Rickettsiales;Mitochondria	Biofilm_query	Bacteria	Proteobacteria	Alphaproteobacteria	Rickettsiales	Mitochondria			Mitochondria
3375eec3c900c0157b976847a62d6e6c	Bacteria;Proteobacteria;Alphaproteobacteria;Rickettsiales;Mitochondria	Biofilm_query	Bacteria	Proteobacteria	Alphaproteobacteria	Rickettsiales	Mitochondria			Mitochondria
35f5ab6e2a9aa54bad2d913f5f6d638e	Bacteria;Proteobacteria;Alphaproteobacteria;Rickettsiales;Mitochondria	Biofilm_query	Bacteria	Proteobacteria	Alphaproteobacteria	Rickettsiales	Mitochondria			Mitochondria
3715d35600a64138a7dfcde97e8edee9	Bacteria;Proteobacteria;Alphaproteobacteria;Rickettsiales;Mitochondria	Biofilm_query	Bacteria	Proteobacteria	Alphaproteobacteria	Rickettsiales	Mitochondria			Mitochondria
373102c063a98afca590ec45622de692	Bacteria;Proteobacteria;Alphaproteobacteria;Rickettsiales;Mitochondria	Biofilm_query	Bacteria	Proteobacteria	Alphaproteobacteria	Rickettsiales	Mitochondria			Mitochondria
37f944e1276c1b81b26c74f296ac681f	Bacteria;Proteobacteria;Alphaproteobacteria;Rickettsiales;Mitochondria	Biofilm_query	Bacteria	Proteobacteria	Alphaproteobacteria	Rickettsiales	Mitochondria			Mitochondria
3b9d97b2b2c0aac0575705a8bd7542ab	Bacteria;Proteobacteria;Alphaproteobacteria;Rickettsiales;Mitochondria	Biofilm_query	Bacteria	Proteobacteria	Alphaproteobacteria	Rickettsiales	Mitochondria			Mitochondria
3dfadcc827c5f5ede9267030cba8c89d	Bacteria;Proteobacteria;Alphaproteobacteria;Rickettsiales;Mitochondria	Biofilm_query	Bacteria	Proteobacteria	Alphaproteobacteria	Rickettsiales	Mitochondria			Mitochondria
3e2a96d5d1415697ba666fad35327b0c	Bacteria;Proteobacteria;Alphaproteobacteria;Rickettsiales;Mitochondria	Biofilm_query	Bacteria	Proteobacteria	Alphaproteobacteria	Rickettsiales	Mitochondria			Mitochondria
3ff6a4a65666db1aa9e95b4502fd72b3	Bacteria;Proteobacteria;Alphaproteobacteria;Rickettsiales;Mitochondria	Biofilm_query	Bacteria	Proteobacteria	Alphaproteobacteria	Rickettsiales	Mitochondria			Mitochondria
405cc5c9cdf39341559ac02d537d6a6b	Bacteria;Proteobacteria;Alphaproteobacteria;Rickettsiales;Mitochondria	Biofilm_query	Bacteria	Proteobacteria	Alphaproteobacteria	Rickettsiales	Mitochondria			Mitochondria
4a4d338cba4f6221f4c4c89b2866fd67	Bacteria;Proteobacteria;Alphaproteobacteria;Rickettsiales;Mitochondria	Biofilm_query	Bacteria	Proteobacteria	Alphaproteobacteria	Rickettsiales	Mitochondria			Mitochondria
4b9c299eb008bbf3025d34c60b7b24af	Bacteria;Proteobacteria;Alphaproteobacteria;Rickettsiales;Mitochondria	Biofilm_query	Bacteria	Proteobacteria	Alphaproteobacteria	Rickettsiales	Mitochondria			Mitochondria
4bf95af1b78d9a5ac46dd2a2ca4b8a78	Bacteria;Proteobacteria;Alphaproteobacteria;Rickettsiales;Mitochondria	Biofilm_query	Bacteria	Proteobacteria	Alphaproteobacteria	Rickettsiales	Mitochondria			Mitochondria
4c8f88882aae2bbc8e47865c2025c458	Bacteria;Proteobacteria;Alphaproteobacteria;Rickettsiales;Mitochondria	Biofilm_query	Bacteria	Proteobacteria	Alphaproteobacteria	Rickettsiales	Mitochondria			Mitochondria
4cc24bda98fde63be7f2a4df53f3a815	Bacteria;Proteobacteria;Alphaproteobacteria;Rickettsiales;Mitochondria	Biofilm_query	Bacteria	Proteobacteria	Alphaproteobacteria	Rickettsiales	Mitochondria			Mitochondria
50a61fb4d4513ebeaccf37f6428c9039	Bacteria;Proteobacteria;Alphaproteobacteria;Rickettsiales;Mitochondria	Biofilm_query	Bacteria	Proteobacteria	Alphaproteobacteria	Rickettsiales	Mitochondria			Mitochondria
514da36dd04d536d49d0abb23d2e1d14	Bacteria;Proteobacteria;Alphaproteobacteria;Rickettsiales;Mitochondria	Biofilm_query	Bacteria	Proteobacteria	Alphaproteobacteria	Rickettsiales	Mitochondria			Mitochondria
51b08c0d7574ee22c38c33dea6be5a98	Bacteria;Proteobacteria;Alphaproteobacteria;Rickettsiales;Mitochondria	Biofilm_query	Bacteria	Proteobacteria	Alphaproteobacteria	Rickettsiales	Mitochondria			Mitochondria
51dab8edb78bd099a8a65faf76d67600	Bacteria;Proteobacteria;Alphaproteobacteria;Rickettsiales;Mitochondria	Biofilm_query	Bacteria	Proteobacteria	Alphaproteobacteria	Rickettsiales	Mitochondria			Mitochondria
52c08f98bf471f19bb6697f277a3e027	Bacteria;Proteobacteria;Alphaproteobacteria;Rickettsiales;Mitochondria	Biofilm_query	Bacteria	Proteobacteria	Alphaproteobacteria	Rickettsiales	Mitochondria			Mitochondria
53f68fb7cf8576dc7eda6b876c6859ec	Bacteria;Proteobacteria;Alphaproteobacteria;Rickettsiales;Mitochondria	Biofilm_query	Bacteria	Proteobacteria	Alphaproteobacteria	Rickettsiales	Mitochondria			Mitochondria
54264f9c46a20162e8db9448f8072aaa	Bacteria;Proteobacteria;Alphaproteobacteria;Rickettsiales;Mitochondria	Biofilm_query	Bacteria	Proteobacteria	Alphaproteobacteria	Rickettsiales	Mitochondria			Mitochondria
5562df466d8a0f9548f404d61be35225	Bacteria;Proteobacteria;Alphaproteobacteria;Rickettsiales;Mitochondria	Biofilm_query	Bacteria	Proteobacteria	Alphaproteobacteria	Rickettsiales	Mitochondria			Mitochondria
56e9208a90e541e46db8ed63c84a5ee8	Bacteria;Proteobacteria;Alphaproteobacteria;Rickettsiales;Mitochondria	Biofilm_query	Bacteria	Proteobacteria	Alphaproteobacteria	Rickettsiales	Mitochondria			Mitochondria
5a6ad3f368d4d22f0c4a75e0f24e6d25	Bacteria;Proteobacteria;Alphaproteobacteria;Rickettsiales;Mitochondria	Biofilm_query	Bacteria	Proteobacteria	Alphaproteobacteria	Rickettsiales	Mitochondria			Mitochondria
5ad40806e18088a19802ce0acb9b5c82	Bacteria;Proteobacteria;Alphaproteobacteria;Rickettsiales;Mitochondria	Biofilm_query	Bacteria	Proteobacteria	Alphaproteobacteria	Rickettsiales	Mitochondria			Mitochondria
5ae5bedfe62227036c55cc4eda522221	Bacteria;Proteobacteria;Alphaproteobacteria;Rickettsiales;Mitochondria	Biofilm_query	Bacteria	Proteobacteria	Alphaproteobacteria	Rickettsiales	Mitochondria			Mitochondria
5b11c2cd60e7d52df73e742888194fd8	Bacteria;Proteobacteria;Alphaproteobacteria;Rickettsiales;Mitochondria	Biofilm_query	Bacteria	Proteobacteria	Alphaproteobacteria	Rickettsiales	Mitochondria			Mitochondria
5bcde33862957ed78b8241f6d1902a5b	Bacteria;Proteobacteria;Alphaproteobacteria;Rickettsiales;Mitochondria	Biofilm_query	Bacteria	Proteobacteria	Alphaproteobacteria	Rickettsiales	Mitochondria			Mitochondria
5c689ea46cfd83545b91b62100b58310	Bacteria;Proteobacteria;Alphaproteobacteria;Rickettsiales;Mitochondria	Biofilm_query	Bacteria	Proteobacteria	Alphaproteobacteria	Rickettsiales	Mitochondria			Mitochondria
5f2ddd1e33318903c121dcccd5386169	Bacteria;Proteobacteria;Alphaproteobacteria;Rickettsiales;Mitochondria	Biofilm_query	Bacteria	Proteobacteria	Alphaproteobacteria	Rickettsiales	Mitochondria			Mitochondria
623f92093dc9a8aad337d3f6ba0c78a4	Bacteria;Proteobacteria;Alphaproteobacteria;Rickettsiales;Mitochondria	Biofilm_query	Bacteria	Proteobacteria	Alphaproteobacteria	Rickettsiales	Mitochondria			Mitochondria
6600bc0de0e158cb0ebd0f758225d12f	Bacteria;Proteobacteria;Alphaproteobacteria;Rickettsiales;Mitochondria	Biofilm_query	Bacteria	Proteobacteria	Alphaproteobacteria	Rickettsiales	Mitochondria			Mitochondria
66cd5786d116473d4207e7596fab8e83	Bacteria;Proteobacteria;Alphaproteobacteria;Rickettsiales;Mitochondria	Biofilm_query	Bacteria	Proteobacteria	Alphaproteobacteria	Rickettsiales	Mitochondria			Mitochondria
67d26dd03cb0703c01f630473f1409c2	Bacteria;Proteobacteria;Alphaproteobacteria;Rickettsiales;Mitochondria	Biofilm_query	Bacteria	Proteobacteria	Alphaproteobacteria	Rickettsiales	Mitochondria			Mitochondria
681eb4ae2ba7fb076d90601ca5ad2164	Bacteria;Proteobacteria;Alphaproteobacteria;Rickettsiales;Mitochondria	Biofilm_query	Bacteria	Proteobacteria	Alphaproteobacteria	Rickettsiales	Mitochondria			Mitochondria
6af216b21e73c4edf86ce9ecf83dae18	Bacteria;Proteobacteria;Alphaproteobacteria;Rickettsiales;Mitochondria	Biofilm_query	Bacteria	Proteobacteria	Alphaproteobacteria	Rickettsiales	Mitochondria			Mitochondria
6b970ee966a382b7701b9050347d5c09	Bacteria;Proteobacteria;Alphaproteobacteria;Rickettsiales;Mitochondria	Biofilm_query	Bacteria	Proteobacteria	Alphaproteobacteria	Rickettsiales	Mitochondria			Mitochondria
6c7251a315dede80c8d472809ed00ad0	Bacteria;Proteobacteria;Alphaproteobacteria;Rickettsiales;Mitochondria	Biofilm_query	Bacteria	Proteobacteria	Alphaproteobacteria	Rickettsiales	Mitochondria			Mitochondria
6d24daa2bacb5239bfba27ad0cb99815	Bacteria;Proteobacteria;Alphaproteobacteria;Rickettsiales;Mitochondria	Biofilm_query	Bacteria	Proteobacteria	Alphaproteobacteria	Rickettsiales	Mitochondria			Mitochondria
6f4ca0d27eee3464f7cf01274dbabe6b	Bacteria;Proteobacteria;Alphaproteobacteria;Rickettsiales;Mitochondria	Biofilm_query	Bacteria	Proteobacteria	Alphaproteobacteria	Rickettsiales	Mitochondria			Mitochondria
6fc80e109dc72896200d6bf5b71867a0	Bacteria;Proteobacteria;Alphaproteobacteria;Rickettsiales;Mitochondria	Biofilm_query	Bacteria	Proteobacteria	Alphaproteobacteria	Rickettsiales	Mitochondria			Mitochondria
705356b18d0f70c01b5903d7e6805d90	Bacteria;Proteobacteria;Alphaproteobacteria;Rickettsiales;Mitochondria	Biofilm_query	Bacteria	Proteobacteria	Alphaproteobacteria	Rickettsiales	Mitochondria			Mitochondria
7096785bf706175e1b5b613d3b971c65	Bacteria;Proteobacteria;Alphaproteobacteria;Rickettsiales;Mitochondria	Biofilm_query	Bacteria	Proteobacteria	Alphaproteobacteria	Rickettsiales	Mitochondria			Mitochondria
71363542a27275fd335c0385c69e4bb0	Bacteria;Proteobacteria;Alphaproteobacteria;Rickettsiales;Mitochondria	Biofilm_query	Bacteria	Proteobacteria	Alphaproteobacteria	Rickettsiales	Mitochondria			Mitochondria
767ce07b453e4c27a6d068500fadd10a	Bacteria;Proteobacteria;Alphaproteobacteria;Rickettsiales;Mitochondria	Biofilm_query	Bacteria	Proteobacteria	Alphaproteobacteria	Rickettsiales	Mitochondria			Mitochondria
7822786d8b77c2a6533863999bf90eb0	Bacteria;Proteobacteria;Alphaproteobacteria;Rickettsiales;Mitochondria	Biofilm_query	Bacteria	Proteobacteria	Alphaproteobacteria	Rickettsiales	Mitochondria			Mitochondria
797e57bc92d87bf778a1edab31a4c1d7	Bacteria;Proteobacteria;Alphaproteobacteria;Rickettsiales;Mitochondria	Biofilm_query	Bacteria	Proteobacteria	Alphaproteobacteria	Rickettsiales	Mitochondria			Mitochondria
7b9d7f91302c95fea5d40863f715b466	Bacteria;Proteobacteria;Alphaproteobacteria;Rickettsiales;Mitochondria	Biofilm_query	Bacteria	Proteobacteria	Alphaproteobacteria	Rickettsiales	Mitochondria			Mitochondria
81e68b07e8fd83e908a47ddff41b992d	Bacteria;Proteobacteria;Alphaproteobacteria;Rickettsiales;Mitochondria	Biofilm_query	Bacteria	Proteobacteria	Alphaproteobacteria	Rickettsiales	Mitochondria			Mitochondria
8216ae27e30f855a2fa5b2b981b8df7f	Bacteria;Proteobacteria;Alphaproteobacteria;Rickettsiales;Mitochondria	Biofilm_query	Bacteria	Proteobacteria	Alphaproteobacteria	Rickettsiales	Mitochondria			Mitochondria
82c100483f94b968761c75dd92eb955c	Bacteria;Proteobacteria;Alphaproteobacteria;Rickettsiales;Mitochondria	Biofilm_query	Bacteria	Proteobacteria	Alphaproteobacteria	Rickettsiales	Mitochondria			Mitochondria
851cad34ab905ad133605ec552db1cf4	Bacteria;Proteobacteria;Alphaproteobacteria;Rickettsiales;Mitochondria	Biofilm_query	Bacteria	Proteobacteria	Alphaproteobacteria	Rickettsiales	Mitochondria			Mitochondria
87b05fbf188754d5e515b5f19c244126	Bacteria;Proteobacteria;Alphaproteobacteria;Rickettsiales;Mitochondria	Biofilm_query	Bacteria	Proteobacteria	Alphaproteobacteria	Rickettsiales	Mitochondria			Mitochondria
890532de35e257281ce1a558cd72097a	Bacteria;Proteobacteria;Alphaproteobacteria;Rickettsiales;Mitochondria	Biofilm_query	Bacteria	Proteobacteria	Alphaproteobacteria	Rickettsiales	Mitochondria			Mitochondria
89ada8d0db77efe834d65f42774e5086	Bacteria;Proteobacteria;Alphaproteobacteria;Rickettsiales;Mitochondria	Biofilm_query	Bacteria	Proteobacteria	Alphaproteobacteria	Rickettsiales	Mitochondria			Mitochondria
8da0b60656e6e556359efecef1ba1424	Bacteria;Proteobacteria;Alphaproteobacteria;Rickettsiales;Mitochondria	Biofilm_query	Bacteria	Proteobacteria	Alphaproteobacteria	Rickettsiales	Mitochondria			Mitochondria
8dc05e8de9fca8baa66e1a43bd89d597	Bacteria;Proteobacteria;Alphaproteobacteria;Rickettsiales;Mitochondria	Biofilm_query	Bacteria	Proteobacteria	Alphaproteobacteria	Rickettsiales	Mitochondria			Mitochondria
94d4dc0b88fb0d8e7bb5ca2f4c5ac373	Bacteria;Proteobacteria;Alphaproteobacteria;Rickettsiales;Mitochondria	Biofilm_query	Bacteria	Proteobacteria	Alphaproteobacteria	Rickettsiales	Mitochondria			Mitochondria
95897d87fe8aeca41496e39b426f62bd	Bacteria;Proteobacteria;Alphaproteobacteria;Rickettsiales;Mitochondria	Biofilm_query	Bacteria	Proteobacteria	Alphaproteobacteria	Rickettsiales	Mitochondria			Mitochondria
97119d896fc81313dc073fb9f097538a	Bacteria;Proteobacteria;Alphaproteobacteria;Rickettsiales;Mitochondria	Biofilm_query	Bacteria	Proteobacteria	Alphaproteobacteria	Rickettsiales	Mitochondria			Mitochondria
996450fe7cdc86dede0c3d3f6983d76d	Bacteria;Proteobacteria;Alphaproteobacteria;Rickettsiales;Mitochondria	Biofilm_query	Bacteria	Proteobacteria	Alphaproteobacteria	Rickettsiales	Mitochondria			Mitochondria
99e12cb0e0eff6a478a377af9a6f4e2b	Bacteria;Proteobacteria;Alphaproteobacteria;Rickettsiales;Mitochondria	Biofilm_query	Bacteria	Proteobacteria	Alphaproteobacteria	Rickettsiales	Mitochondria			Mitochondria
a05c80a14360d456ea4a2b90d3b249ab	Bacteria;Proteobacteria;Alphaproteobacteria;Rickettsiales;Mitochondria	Biofilm_query	Bacteria	Proteobacteria	Alphaproteobacteria	Rickettsiales	Mitochondria			Mitochondria
a28240ae8f6b05f638534876ca67c2c2	Bacteria;Proteobacteria;Alphaproteobacteria;Rickettsiales;Mitochondria	Biofilm_query	Bacteria	Proteobacteria	Alphaproteobacteria	Rickettsiales	Mitochondria			Mitochondria
a32dac90720c2ca5b441ad5785165474	Bacteria;Proteobacteria;Alphaproteobacteria;Rickettsiales;Mitochondria	Biofilm_query	Bacteria	Proteobacteria	Alphaproteobacteria	Rickettsiales	Mitochondria			Mitochondria
a594193c3ba572ba2cb92d4c3a4f6c7a	Bacteria;Proteobacteria;Alphaproteobacteria;Rickettsiales;Mitochondria	Biofilm_query	Bacteria	Proteobacteria	Alphaproteobacteria	Rickettsiales	Mitochondria			Mitochondria
a5afb13bea6142c19588aefa79060927	Bacteria;Proteobacteria;Alphaproteobacteria;Rickettsiales;Mitochondria	Biofilm_query	Bacteria	Proteobacteria	Alphaproteobacteria	Rickettsiales	Mitochondria			Mitochondria
a68b3be21c9cb43d6494cdce5ed04b05	Bacteria;Proteobacteria;Alphaproteobacteria;Rickettsiales;Mitochondria	Biofilm_query	Bacteria	Proteobacteria	Alphaproteobacteria	Rickettsiales	Mitochondria			Mitochondria
a69755a83ad7149afaf3539c01a305f7	Bacteria;Proteobacteria;Alphaproteobacteria;Rickettsiales;Mitochondria	Biofilm_query	Bacteria	Proteobacteria	Alphaproteobacteria	Rickettsiales	Mitochondria			Mitochondria
a81540e6bb661480f8e74c3d8e396c34	Bacteria;Proteobacteria;Alphaproteobacteria;Rickettsiales;Mitochondria	Biofilm_query	Bacteria	Proteobacteria	Alphaproteobacteria	Rickettsiales	Mitochondria			Mitochondria
a9ec3cd789f0bb0d07b2ccad83985ea8	Bacteria;Proteobacteria;Alphaproteobacteria;Rickettsiales;Mitochondria	Biofilm_query	Bacteria	Proteobacteria	Alphaproteobacteria	Rickettsiales	Mitochondria			Mitochondria
aa20e4c4c3cee2ee9d66761a54e16d04	Bacteria;Proteobacteria;Alphaproteobacteria;Rickettsiales;Mitochondria	Biofilm_query	Bacteria	Proteobacteria	Alphaproteobacteria	Rickettsiales	Mitochondria			Mitochondria
AACV01007367.11095.12707	Bacteria;Proteobacteria;Alphaproteobacteria;Rickettsiales;Mitochondria	Silva	Bacteria	Proteobacteria	Alphaproteobacteria	Rickettsiales	Mitochondria			Mitochondria
AASG02013684.2753.4664	Bacteria;Proteobacteria;Alphaproteobacteria;Rickettsiales;Mitochondria	Silva	Bacteria	Proteobacteria	Alphaproteobacteria	Rickettsiales	Mitochondria			Mitochondria
AATU01012341.11185.12673	Bacteria;Proteobacteria;Alphaproteobacteria;Rickettsiales;Mitochondria	Silva	Bacteria	Proteobacteria	Alphaproteobacteria	Rickettsiales	Mitochondria			Mitochondria
AB015522.1.1513	Bacteria;Proteobacteria;Alphaproteobacteria;Rickettsiales;Mitochondria	Silva	Bacteria	Proteobacteria	Alphaproteobacteria	Rickettsiales	Mitochondria			Mitochondria
AB015538.1.1471	Bacteria;Proteobacteria;Alphaproteobacteria;Rickettsiales;Mitochondria	Silva	Bacteria	Proteobacteria	Alphaproteobacteria	Rickettsiales	Mitochondria			Mitochondria
AB027342.1.1438	Bacteria;Proteobacteria;Alphaproteobacteria;Rickettsiales;Mitochondria	Silva	Bacteria	Proteobacteria	Alphaproteobacteria	Rickettsiales	Mitochondria			Mitochondria
AB027344.1.1439	Bacteria;Proteobacteria;Alphaproteobacteria;Rickettsiales;Mitochondria	Silva	Bacteria	Proteobacteria	Alphaproteobacteria	Rickettsiales	Mitochondria			Mitochondria
AB027345.1.1438	Bacteria;Proteobacteria;Alphaproteobacteria;Rickettsiales;Mitochondria	Silva	Bacteria	Proteobacteria	Alphaproteobacteria	Rickettsiales	Mitochondria			Mitochondria
AB027346.1.1406	Bacteria;Proteobacteria;Alphaproteobacteria;Rickettsiales;Mitochondria	Silva	Bacteria	Proteobacteria	Alphaproteobacteria	Rickettsiales	Mitochondria			Mitochondria
AB027358.1.1383	Bacteria;Proteobacteria;Alphaproteobacteria;Rickettsiales;Mitochondria	Silva	Bacteria	Proteobacteria	Alphaproteobacteria	Rickettsiales	Mitochondria			Mitochondria
AB027359.1.1461	Bacteria;Proteobacteria;Alphaproteobacteria;Rickettsiales;Mitochondria	Silva	Bacteria	Proteobacteria	Alphaproteobacteria	Rickettsiales	Mitochondria			Mitochondria
AB027362.1.1386	Bacteria;Proteobacteria;Alphaproteobacteria;Rickettsiales;Mitochondria	Silva	Bacteria	Proteobacteria	Alphaproteobacteria	Rickettsiales	Mitochondria			Mitochondria
AB027363.1.1395	Bacteria;Proteobacteria;Alphaproteobacteria;Rickettsiales;Mitochondria	Silva	Bacteria	Proteobacteria	Alphaproteobacteria	Rickettsiales	Mitochondria			Mitochondria
AB029352.1.1996	Bacteria;Proteobacteria;Alphaproteobacteria;Rickettsiales;Mitochondria	Silva	Bacteria	Proteobacteria	Alphaproteobacteria	Rickettsiales	Mitochondria			Mitochondria
AB029353.1.1725	Bacteria;Proteobacteria;Alphaproteobacteria;Rickettsiales;Mitochondria	Silva	Bacteria	Proteobacteria	Alphaproteobacteria	Rickettsiales	Mitochondria			Mitochondria
AB029354.1.1710	Bacteria;Proteobacteria;Alphaproteobacteria;Rickettsiales;Mitochondria	Silva	Bacteria	Proteobacteria	Alphaproteobacteria	Rickettsiales	Mitochondria			Mitochondria
AB029357.1.1692	Bacteria;Proteobacteria;Alphaproteobacteria;Rickettsiales;Mitochondria	Silva	Bacteria	Proteobacteria	Alphaproteobacteria	Rickettsiales	Mitochondria			Mitochondria
AB029359.1.1685	Bacteria;Proteobacteria;Alphaproteobacteria;Rickettsiales;Mitochondria	Silva	Bacteria	Proteobacteria	Alphaproteobacteria	Rickettsiales	Mitochondria			Mitochondria
AB029360.1.1708	Bacteria;Proteobacteria;Alphaproteobacteria;Rickettsiales;Mitochondria	Silva	Bacteria	Proteobacteria	Alphaproteobacteria	Rickettsiales	Mitochondria			Mitochondria
AB029361.1.1771	Bacteria;Proteobacteria;Alphaproteobacteria;Rickettsiales;Mitochondria	Silva	Bacteria	Proteobacteria	Alphaproteobacteria	Rickettsiales	Mitochondria			Mitochondria
AB029362.1.1975	Bacteria;Proteobacteria;Alphaproteobacteria;Rickettsiales;Mitochondria	Silva	Bacteria	Proteobacteria	Alphaproteobacteria	Rickettsiales	Mitochondria			Mitochondria
AB029363.1.2213	Bacteria;Proteobacteria;Alphaproteobacteria;Rickettsiales;Mitochondria	Silva	Bacteria	Proteobacteria	Alphaproteobacteria	Rickettsiales	Mitochondria			Mitochondria
AB029364.1.2288	Bacteria;Proteobacteria;Alphaproteobacteria;Rickettsiales;Mitochondria	Silva	Bacteria	Proteobacteria	Alphaproteobacteria	Rickettsiales	Mitochondria			Mitochondria
AB029369.1.1748	Bacteria;Proteobacteria;Alphaproteobacteria;Rickettsiales;Mitochondria	Silva	Bacteria	Proteobacteria	Alphaproteobacteria	Rickettsiales	Mitochondria			Mitochondria
AB089091.1.1479	Bacteria;Proteobacteria;Alphaproteobacteria;Rickettsiales;Mitochondria	Silva	Bacteria	Proteobacteria	Alphaproteobacteria	Rickettsiales	Mitochondria			Mitochondria
AB192281.1.1323	Bacteria;Proteobacteria;Alphaproteobacteria;Rickettsiales;Mitochondria	Silva	Bacteria	Proteobacteria	Alphaproteobacteria	Rickettsiales	Mitochondria			Mitochondria
AB486355.1.1333	Bacteria;Proteobacteria;Alphaproteobacteria;Rickettsiales;Mitochondria	Silva	Bacteria	Proteobacteria	Alphaproteobacteria	Rickettsiales	Mitochondria			Mitochondria
AB555342.1.1478	Bacteria;Proteobacteria;Alphaproteobacteria;Rickettsiales;Mitochondria	Silva	Bacteria	Proteobacteria	Alphaproteobacteria	Rickettsiales	Mitochondria			Mitochondria
AB555412.1.1474	Bacteria;Proteobacteria;Alphaproteobacteria;Rickettsiales;Mitochondria	Silva	Bacteria	Proteobacteria	Alphaproteobacteria	Rickettsiales	Mitochondria			Mitochondria
AB614771.1.1478	Bacteria;Proteobacteria;Alphaproteobacteria;Rickettsiales;Mitochondria	Silva	Bacteria	Proteobacteria	Alphaproteobacteria	Rickettsiales	Mitochondria			Mitochondria
AB614988.1.1484	Bacteria;Proteobacteria;Alphaproteobacteria;Rickettsiales;Mitochondria	Silva	Bacteria	Proteobacteria	Alphaproteobacteria	Rickettsiales	Mitochondria			Mitochondria
AB649422.27589.29026	Bacteria;Proteobacteria;Alphaproteobacteria;Rickettsiales;Mitochondria	Silva	Bacteria	Proteobacteria	Alphaproteobacteria	Rickettsiales	Mitochondria			Mitochondria
AB854048.3508.5072	Bacteria;Proteobacteria;Alphaproteobacteria;Rickettsiales;Mitochondria	Silva	Bacteria	Proteobacteria	Alphaproteobacteria	Rickettsiales	Mitochondria			Mitochondria
AB930524.1.1421	Bacteria;Proteobacteria;Alphaproteobacteria;Rickettsiales;Mitochondria	Silva	Bacteria	Proteobacteria	Alphaproteobacteria	Rickettsiales	Mitochondria			Mitochondria
AB930525.1.1415	Bacteria;Proteobacteria;Alphaproteobacteria;Rickettsiales;Mitochondria	Silva	Bacteria	Proteobacteria	Alphaproteobacteria	Rickettsiales	Mitochondria			Mitochondria
ABGY01001213.4351.5564	Bacteria;Proteobacteria;Alphaproteobacteria;Rickettsiales;Mitochondria	Silva	Bacteria	Proteobacteria	Alphaproteobacteria	Rickettsiales	Mitochondria			Mitochondria
ABRL02000548.13901.15510	Bacteria;Proteobacteria;Alphaproteobacteria;Rickettsiales;Mitochondria	Silva	Bacteria	Proteobacteria	Alphaproteobacteria	Rickettsiales	Mitochondria			Mitochondria
AC145156.5984.7827	Bacteria;Proteobacteria;Alphaproteobacteria;Rickettsiales;Mitochondria	Silva	Bacteria	Proteobacteria	Alphaproteobacteria	Rickettsiales	Mitochondria			Mitochondria
AC185461.114179.116131	Bacteria;Proteobacteria;Alphaproteobacteria;Rickettsiales;Mitochondria	Silva	Bacteria	Proteobacteria	Alphaproteobacteria	Rickettsiales	Mitochondria			Mitochondria
AC240792.28950.30392	Bacteria;Proteobacteria;Alphaproteobacteria;Rickettsiales;Mitochondria	Silva	Bacteria	Proteobacteria	Alphaproteobacteria	Rickettsiales	Mitochondria			Mitochondria
AC260477.72646.74417	Bacteria;Proteobacteria;Alphaproteobacteria;Rickettsiales;Mitochondria	Silva	Bacteria	Proteobacteria	Alphaproteobacteria	Rickettsiales	Mitochondria			Mitochondria
ACBS01001969.2395.3797	Bacteria;Proteobacteria;Alphaproteobacteria;Rickettsiales;Mitochondria		Bacteria	Proteobacteria	Alphaproteobacteria	Rickettsiales	Mitochondria			Mitochondria
ad8c85ece4b9fa9219331e7147fa0341	Bacteria;Proteobacteria;Alphaproteobacteria;Rickettsiales;Mitochondria	Biofilm_query	Bacteria	Proteobacteria	Alphaproteobacteria	Rickettsiales	Mitochondria			Mitochondria
ADWL01006363.13909.15531	Bacteria;Proteobacteria;Alphaproteobacteria;Rickettsiales;Mitochondria		Bacteria	Proteobacteria	Alphaproteobacteria	Rickettsiales	Mitochondria			Mitochondria
ADWL01009306.5500.7173	Bacteria;Proteobacteria;Alphaproteobacteria;Rickettsiales;Mitochondria		Bacteria	Proteobacteria	Alphaproteobacteria	Rickettsiales	Mitochondria			Mitochondria
AEWC01011423.5804.7723	Bacteria;Proteobacteria;Alphaproteobacteria;Rickettsiales;Mitochondria	Silva	Bacteria	Proteobacteria	Alphaproteobacteria	Rickettsiales	Mitochondria			Mitochondria
AEWC01022164.22390.24308	Bacteria;Proteobacteria;Alphaproteobacteria;Rickettsiales;Mitochondria	Silva	Bacteria	Proteobacteria	Alphaproteobacteria	Rickettsiales	Mitochondria			Mitochondria
AEWC01031216.8026.9483	Bacteria;Proteobacteria;Alphaproteobacteria;Rickettsiales;Mitochondria	Silva	Bacteria	Proteobacteria	Alphaproteobacteria	Rickettsiales	Mitochondria			Mitochondria
AEWC01037233.16811.18729	Bacteria;Proteobacteria;Alphaproteobacteria;Rickettsiales;Mitochondria	Silva	Bacteria	Proteobacteria	Alphaproteobacteria	Rickettsiales	Mitochondria			Mitochondria
AF007261.67440.69034	Bacteria;Proteobacteria;Alphaproteobacteria;Rickettsiales;Mitochondria	Silva	Bacteria	Proteobacteria	Alphaproteobacteria	Rickettsiales	Mitochondria			Mitochondria
AF058657.1.1724	Bacteria;Proteobacteria;Alphaproteobacteria;Rickettsiales;Mitochondria	Silva	Bacteria	Proteobacteria	Alphaproteobacteria	Rickettsiales	Mitochondria			Mitochondria
AF058659.1.1662	Bacteria;Proteobacteria;Alphaproteobacteria;Rickettsiales;Mitochondria	Silva	Bacteria	Proteobacteria	Alphaproteobacteria	Rickettsiales	Mitochondria			Mitochondria
AF058660.1.1642	Bacteria;Proteobacteria;Alphaproteobacteria;Rickettsiales;Mitochondria	Silva	Bacteria	Proteobacteria	Alphaproteobacteria	Rickettsiales	Mitochondria			Mitochondria
AF058661.1.1545	Bacteria;Proteobacteria;Alphaproteobacteria;Rickettsiales;Mitochondria	Silva	Bacteria	Proteobacteria	Alphaproteobacteria	Rickettsiales	Mitochondria			Mitochondria
AF058662.1.1727	Bacteria;Proteobacteria;Alphaproteobacteria;Rickettsiales;Mitochondria	Silva	Bacteria	Proteobacteria	Alphaproteobacteria	Rickettsiales	Mitochondria			Mitochondria
AF058663.1.1585	Bacteria;Proteobacteria;Alphaproteobacteria;Rickettsiales;Mitochondria	Silva	Bacteria	Proteobacteria	Alphaproteobacteria	Rickettsiales	Mitochondria			Mitochondria
AF058664.1.1592	Bacteria;Proteobacteria;Alphaproteobacteria;Rickettsiales;Mitochondria	Silva	Bacteria	Proteobacteria	Alphaproteobacteria	Rickettsiales	Mitochondria			Mitochondria
AF058665.1.1613	Bacteria;Proteobacteria;Alphaproteobacteria;Rickettsiales;Mitochondria	Silva	Bacteria	Proteobacteria	Alphaproteobacteria	Rickettsiales	Mitochondria			Mitochondria
AF058666.1.1738	Bacteria;Proteobacteria;Alphaproteobacteria;Rickettsiales;Mitochondria	Silva	Bacteria	Proteobacteria	Alphaproteobacteria	Rickettsiales	Mitochondria			Mitochondria
AF058667.1.1982	Bacteria;Proteobacteria;Alphaproteobacteria;Rickettsiales;Mitochondria	Silva	Bacteria	Proteobacteria	Alphaproteobacteria	Rickettsiales	Mitochondria			Mitochondria
AF058668.1.1997	Bacteria;Proteobacteria;Alphaproteobacteria;Rickettsiales;Mitochondria	Silva	Bacteria	Proteobacteria	Alphaproteobacteria	Rickettsiales	Mitochondria			Mitochondria
AF058672.1.2588	Bacteria;Proteobacteria;Alphaproteobacteria;Rickettsiales;Mitochondria	Silva	Bacteria	Proteobacteria	Alphaproteobacteria	Rickettsiales	Mitochondria			Mitochondria
AF058673.1.1654	Bacteria;Proteobacteria;Alphaproteobacteria;Rickettsiales;Mitochondria	Silva	Bacteria	Proteobacteria	Alphaproteobacteria	Rickettsiales	Mitochondria			Mitochondria
AF058674.1.1881	Bacteria;Proteobacteria;Alphaproteobacteria;Rickettsiales;Mitochondria	Silva	Bacteria	Proteobacteria	Alphaproteobacteria	Rickettsiales	Mitochondria			Mitochondria
AF058675.1.1871	Bacteria;Proteobacteria;Alphaproteobacteria;Rickettsiales;Mitochondria	Silva	Bacteria	Proteobacteria	Alphaproteobacteria	Rickettsiales	Mitochondria			Mitochondria
AF058676.1.1869	Bacteria;Proteobacteria;Alphaproteobacteria;Rickettsiales;Mitochondria	Silva	Bacteria	Proteobacteria	Alphaproteobacteria	Rickettsiales	Mitochondria			Mitochondria
AF058677.1.1871	Bacteria;Proteobacteria;Alphaproteobacteria;Rickettsiales;Mitochondria	Silva	Bacteria	Proteobacteria	Alphaproteobacteria	Rickettsiales	Mitochondria			Mitochondria
AF110138.43709.45217	Bacteria;Proteobacteria;Alphaproteobacteria;Rickettsiales;Mitochondria	Silva	Bacteria	Proteobacteria	Alphaproteobacteria	Rickettsiales	Mitochondria			Mitochondria
AF114794.35005.36411	Bacteria;Proteobacteria;Alphaproteobacteria;Rickettsiales;Mitochondria	Silva	Bacteria	Proteobacteria	Alphaproteobacteria	Rickettsiales	Mitochondria			Mitochondria
AF161086.1.1950	Bacteria;Proteobacteria;Alphaproteobacteria;Rickettsiales;Mitochondria	Silva	Bacteria	Proteobacteria	Alphaproteobacteria	Rickettsiales	Mitochondria			Mitochondria
AF161087.1.1924	Bacteria;Proteobacteria;Alphaproteobacteria;Rickettsiales;Mitochondria	Silva	Bacteria	Proteobacteria	Alphaproteobacteria	Rickettsiales	Mitochondria			Mitochondria
AF161088.1.2023	Bacteria;Proteobacteria;Alphaproteobacteria;Rickettsiales;Mitochondria	Silva	Bacteria	Proteobacteria	Alphaproteobacteria	Rickettsiales	Mitochondria			Mitochondria
AF161090.1.1872	Bacteria;Proteobacteria;Alphaproteobacteria;Rickettsiales;Mitochondria	Silva	Bacteria	Proteobacteria	Alphaproteobacteria	Rickettsiales	Mitochondria			Mitochondria
AF161093.1.1788	Bacteria;Proteobacteria;Alphaproteobacteria;Rickettsiales;Mitochondria	Silva	Bacteria	Proteobacteria	Alphaproteobacteria	Rickettsiales	Mitochondria			Mitochondria
AF191800.1.2577	Bacteria;Proteobacteria;Alphaproteobacteria;Rickettsiales;Mitochondria	Silva	Bacteria	Proteobacteria	Alphaproteobacteria	Rickettsiales	Mitochondria			Mitochondria
AF191801.1.1594	Bacteria;Proteobacteria;Alphaproteobacteria;Rickettsiales;Mitochondria	Silva	Bacteria	Proteobacteria	Alphaproteobacteria	Rickettsiales	Mitochondria			Mitochondria
AF193974.1.1889	Bacteria;Proteobacteria;Alphaproteobacteria;Rickettsiales;Mitochondria	Silva	Bacteria	Proteobacteria	Alphaproteobacteria	Rickettsiales	Mitochondria			Mitochondria
AF193976.1.1577	Bacteria;Proteobacteria;Alphaproteobacteria;Rickettsiales;Mitochondria	Silva	Bacteria	Proteobacteria	Alphaproteobacteria	Rickettsiales	Mitochondria			Mitochondria
AF193981.1.2074	Bacteria;Proteobacteria;Alphaproteobacteria;Rickettsiales;Mitochondria	Silva	Bacteria	Proteobacteria	Alphaproteobacteria	Rickettsiales	Mitochondria			Mitochondria
AF193982.1.1744	Bacteria;Proteobacteria;Alphaproteobacteria;Rickettsiales;Mitochondria	Silva	Bacteria	Proteobacteria	Alphaproteobacteria	Rickettsiales	Mitochondria			Mitochondria
AF193988.1.1963	Bacteria;Proteobacteria;Alphaproteobacteria;Rickettsiales;Mitochondria	Silva	Bacteria	Proteobacteria	Alphaproteobacteria	Rickettsiales	Mitochondria			Mitochondria
AF193991.1.1984	Bacteria;Proteobacteria;Alphaproteobacteria;Rickettsiales;Mitochondria	Silva	Bacteria	Proteobacteria	Alphaproteobacteria	Rickettsiales	Mitochondria			Mitochondria
AF193992.1.1957	Bacteria;Proteobacteria;Alphaproteobacteria;Rickettsiales;Mitochondria	Silva	Bacteria	Proteobacteria	Alphaproteobacteria	Rickettsiales	Mitochondria			Mitochondria
AF193994.1.1830	Bacteria;Proteobacteria;Alphaproteobacteria;Rickettsiales;Mitochondria	Silva	Bacteria	Proteobacteria	Alphaproteobacteria	Rickettsiales	Mitochondria			Mitochondria
AF193995.1.2039	Bacteria;Proteobacteria;Alphaproteobacteria;Rickettsiales;Mitochondria	Silva	Bacteria	Proteobacteria	Alphaproteobacteria	Rickettsiales	Mitochondria			Mitochondria
AF193996.1.2182	Bacteria;Proteobacteria;Alphaproteobacteria;Rickettsiales;Mitochondria	Silva	Bacteria	Proteobacteria	Alphaproteobacteria	Rickettsiales	Mitochondria			Mitochondria
AF193998.1.2022	Bacteria;Proteobacteria;Alphaproteobacteria;Rickettsiales;Mitochondria	Silva	Bacteria	Proteobacteria	Alphaproteobacteria	Rickettsiales	Mitochondria			Mitochondria
AF194000.1.1857	Bacteria;Proteobacteria;Alphaproteobacteria;Rickettsiales;Mitochondria	Silva	Bacteria	Proteobacteria	Alphaproteobacteria	Rickettsiales	Mitochondria			Mitochondria
AF241666.1.1353	Bacteria;Proteobacteria;Alphaproteobacteria;Rickettsiales;Mitochondria	Silva	Bacteria	Proteobacteria	Alphaproteobacteria	Rickettsiales	Mitochondria			Mitochondria
AF241682.1.1350	Bacteria;Proteobacteria;Alphaproteobacteria;Rickettsiales;Mitochondria	Silva	Bacteria	Proteobacteria	Alphaproteobacteria	Rickettsiales	Mitochondria			Mitochondria
AF241687.1.1350	Bacteria;Proteobacteria;Alphaproteobacteria;Rickettsiales;Mitochondria	Silva	Bacteria	Proteobacteria	Alphaproteobacteria	Rickettsiales	Mitochondria			Mitochondria
AF241689.1.1352	Bacteria;Proteobacteria;Alphaproteobacteria;Rickettsiales;Mitochondria	Silva	Bacteria	Proteobacteria	Alphaproteobacteria	Rickettsiales	Mitochondria			Mitochondria
AF241691.1.1348	Bacteria;Proteobacteria;Alphaproteobacteria;Rickettsiales;Mitochondria	Silva	Bacteria	Proteobacteria	Alphaproteobacteria	Rickettsiales	Mitochondria			Mitochondria
AF241692.1.1352	Bacteria;Proteobacteria;Alphaproteobacteria;Rickettsiales;Mitochondria	Silva	Bacteria	Proteobacteria	Alphaproteobacteria	Rickettsiales	Mitochondria			Mitochondria
AF241714.1.1361	Bacteria;Proteobacteria;Alphaproteobacteria;Rickettsiales;Mitochondria	Silva	Bacteria	Proteobacteria	Alphaproteobacteria	Rickettsiales	Mitochondria			Mitochondria
AF241718.1.1352	Bacteria;Proteobacteria;Alphaproteobacteria;Rickettsiales;Mitochondria	Silva	Bacteria	Proteobacteria	Alphaproteobacteria	Rickettsiales	Mitochondria			Mitochondria
AF244564.1.2659	Bacteria;Proteobacteria;Alphaproteobacteria;Rickettsiales;Mitochondria	Silva	Bacteria	Proteobacteria	Alphaproteobacteria	Rickettsiales	Mitochondria			Mitochondria
AF295546.21354.22926	Bacteria;Proteobacteria;Alphaproteobacteria;Rickettsiales;Mitochondria	Silva	Bacteria	Proteobacteria	Alphaproteobacteria	Rickettsiales	Mitochondria			Mitochondria
AF353999.4492.6049	Bacteria;Proteobacteria;Alphaproteobacteria;Rickettsiales;Mitochondria	Silva	Bacteria	Proteobacteria	Alphaproteobacteria	Rickettsiales	Mitochondria			Mitochondria
AF447590.4858.6247	Bacteria;Proteobacteria;Alphaproteobacteria;Rickettsiales;Mitochondria	Silva	Bacteria	Proteobacteria	Alphaproteobacteria	Rickettsiales	Mitochondria			Mitochondria
AF487277.20087.21591	Bacteria;Proteobacteria;Alphaproteobacteria;Rickettsiales;Mitochondria	Silva	Bacteria	Proteobacteria	Alphaproteobacteria	Rickettsiales	Mitochondria			Mitochondria
AF494279.54889.56379	Bacteria;Proteobacteria;Alphaproteobacteria;Rickettsiales;Mitochondria	Silva	Bacteria	Proteobacteria	Alphaproteobacteria	Rickettsiales	Mitochondria			Mitochondria
AF502202.1.1376	Bacteria;Proteobacteria;Alphaproteobacteria;Rickettsiales;Mitochondria	Silva	Bacteria	Proteobacteria	Alphaproteobacteria	Rickettsiales	Mitochondria			Mitochondria
AFAN01000012.174492.176244	Bacteria;Proteobacteria;Alphaproteobacteria;Rickettsiales;Mitochondria	Biofilm_query	Bacteria	Proteobacteria	Alphaproteobacteria	Rickettsiales	Mitochondria			Mitochondria
afd5fd9c57d20f5d4e660ff404bbbda4	Bacteria;Proteobacteria;Alphaproteobacteria;Rickettsiales;Mitochondria	Biofilm_query	Bacteria	Proteobacteria	Alphaproteobacteria	Rickettsiales	Mitochondria			Mitochondria
AFRD01000591.5123.7037	Bacteria;Proteobacteria;Alphaproteobacteria;Rickettsiales;Mitochondria	Silva	Bacteria	Proteobacteria	Alphaproteobacteria	Rickettsiales	Mitochondria			Mitochondria
AGCB01009098.2495.3816	Bacteria;Proteobacteria;Alphaproteobacteria;Rickettsiales;Mitochondria	Silva	Bacteria	Proteobacteria	Alphaproteobacteria	Rickettsiales	Mitochondria			Mitochondria
AGCT01052662.3515.5439	Bacteria;Proteobacteria;Alphaproteobacteria;Rickettsiales;Mitochondria	Silva	Bacteria	Proteobacteria	Alphaproteobacteria	Rickettsiales	Mitochondria			Mitochondria
AH007608.1.1247	Bacteria;Proteobacteria;Alphaproteobacteria;Rickettsiales;Mitochondria	Silva	Bacteria	Proteobacteria	Alphaproteobacteria	Rickettsiales	Mitochondria			Mitochondria
AHIU01024615.10320.12143	Bacteria;Proteobacteria;Alphaproteobacteria;Rickettsiales;Mitochondria	Silva	Bacteria	Proteobacteria	Alphaproteobacteria	Rickettsiales	Mitochondria			Mitochondria
AJ007875.1.1461	Bacteria;Proteobacteria;Alphaproteobacteria;Rickettsiales;Mitochondria	Silva	Bacteria	Proteobacteria	Alphaproteobacteria	Rickettsiales	Mitochondria			Mitochondria
AJ389614.1.1557	Bacteria;Proteobacteria;Alphaproteobacteria;Rickettsiales;Mitochondria	Silva	Bacteria	Proteobacteria	Alphaproteobacteria	Rickettsiales	Mitochondria			Mitochondria
AJ389615.1.1414	Bacteria;Proteobacteria;Alphaproteobacteria;Rickettsiales;Mitochondria	Silva	Bacteria	Proteobacteria	Alphaproteobacteria	Rickettsiales	Mitochondria			Mitochondria
AJ389616.1.1474	Bacteria;Proteobacteria;Alphaproteobacteria;Rickettsiales;Mitochondria	Silva	Bacteria	Proteobacteria	Alphaproteobacteria	Rickettsiales	Mitochondria			Mitochondria
AJ389617.1.1633	Bacteria;Proteobacteria;Alphaproteobacteria;Rickettsiales;Mitochondria	Silva	Bacteria	Proteobacteria	Alphaproteobacteria	Rickettsiales	Mitochondria			Mitochondria
AJ389618.1.1613	Bacteria;Proteobacteria;Alphaproteobacteria;Rickettsiales;Mitochondria	Silva	Bacteria	Proteobacteria	Alphaproteobacteria	Rickettsiales	Mitochondria			Mitochondria
AJ389619.1.1629	Bacteria;Proteobacteria;Alphaproteobacteria;Rickettsiales;Mitochondria	Silva	Bacteria	Proteobacteria	Alphaproteobacteria	Rickettsiales	Mitochondria			Mitochondria
AJ389620.1.1657	Bacteria;Proteobacteria;Alphaproteobacteria;Rickettsiales;Mitochondria	Silva	Bacteria	Proteobacteria	Alphaproteobacteria	Rickettsiales	Mitochondria			Mitochondria
AJ389621.1.1657	Bacteria;Proteobacteria;Alphaproteobacteria;Rickettsiales;Mitochondria	Silva	Bacteria	Proteobacteria	Alphaproteobacteria	Rickettsiales	Mitochondria			Mitochondria
AKCU01000562.18830.20227	Bacteria;Proteobacteria;Alphaproteobacteria;Rickettsiales;Mitochondria	Silva	Bacteria	Proteobacteria	Alphaproteobacteria	Rickettsiales	Mitochondria			Mitochondria
ALWZ041187365.3988.5809	Bacteria;Proteobacteria;Alphaproteobacteria;Rickettsiales;Mitochondria	Silva	Bacteria	Proteobacteria	Alphaproteobacteria	Rickettsiales	Mitochondria			Mitochondria
ALWZ041981552.5723.7476	Bacteria;Proteobacteria;Alphaproteobacteria;Rickettsiales;Mitochondria	Silva	Bacteria	Proteobacteria	Alphaproteobacteria	Rickettsiales	Mitochondria			Mitochondria
ALWZ041989567.4730.6482	Bacteria;Proteobacteria;Alphaproteobacteria;Rickettsiales;Mitochondria	Silva	Bacteria	Proteobacteria	Alphaproteobacteria	Rickettsiales	Mitochondria			Mitochondria
ALWZ043365074.1038.2752	Bacteria;Proteobacteria;Alphaproteobacteria;Rickettsiales;Mitochondria	Silva	Bacteria	Proteobacteria	Alphaproteobacteria	Rickettsiales	Mitochondria			Mitochondria
ALWZ043387651.19.1443	Bacteria;Proteobacteria;Alphaproteobacteria;Rickettsiales;Mitochondria	Silva	Bacteria	Proteobacteria	Alphaproteobacteria	Rickettsiales	Mitochondria			Mitochondria
ALWZ043761057.334.1788	Bacteria;Proteobacteria;Alphaproteobacteria;Rickettsiales;Mitochondria	Silva	Bacteria	Proteobacteria	Alphaproteobacteria	Rickettsiales	Mitochondria			Mitochondria
ALWZ043796470.255.1654	Bacteria;Proteobacteria;Alphaproteobacteria;Rickettsiales;Mitochondria	Silva	Bacteria	Proteobacteria	Alphaproteobacteria	Rickettsiales	Mitochondria			Mitochondria
ALWZ043810884.776.2488	Bacteria;Proteobacteria;Alphaproteobacteria;Rickettsiales;Mitochondria	Silva	Bacteria	Proteobacteria	Alphaproteobacteria	Rickettsiales	Mitochondria			Mitochondria
ALWZ043919124.1.1679	Bacteria;Proteobacteria;Alphaproteobacteria;Rickettsiales;Mitochondria	Silva	Bacteria	Proteobacteria	Alphaproteobacteria	Rickettsiales	Mitochondria			Mitochondria
ALWZ043954767.1.1441	Bacteria;Proteobacteria;Alphaproteobacteria;Rickettsiales;Mitochondria	Silva	Bacteria	Proteobacteria	Alphaproteobacteria	Rickettsiales	Mitochondria			Mitochondria
ALWZ044220978.609.2322	Bacteria;Proteobacteria;Alphaproteobacteria;Rickettsiales;Mitochondria	Silva	Bacteria	Proteobacteria	Alphaproteobacteria	Rickettsiales	Mitochondria			Mitochondria
ALWZ044281401.784.2497	Bacteria;Proteobacteria;Alphaproteobacteria;Rickettsiales;Mitochondria	Silva	Bacteria	Proteobacteria	Alphaproteobacteria	Rickettsiales	Mitochondria			Mitochondria
ALWZ044459959.24.1263	Bacteria;Proteobacteria;Alphaproteobacteria;Rickettsiales;Mitochondria	Silva	Bacteria	Proteobacteria	Alphaproteobacteria	Rickettsiales	Mitochondria			Mitochondria
ALWZ044490419.260.1840	Bacteria;Proteobacteria;Alphaproteobacteria;Rickettsiales;Mitochondria	Silva	Bacteria	Proteobacteria	Alphaproteobacteria	Rickettsiales	Mitochondria			Mitochondria
ALWZ044742871.6218.7821	Bacteria;Proteobacteria;Alphaproteobacteria;Rickettsiales;Mitochondria	Silva	Bacteria	Proteobacteria	Alphaproteobacteria	Rickettsiales	Mitochondria			Mitochondria
ALWZ044971076.5767.7521	Bacteria;Proteobacteria;Alphaproteobacteria;Rickettsiales;Mitochondria	Silva	Bacteria	Proteobacteria	Alphaproteobacteria	Rickettsiales	Mitochondria			Mitochondria
ALWZ045158332.387.2098	Bacteria;Proteobacteria;Alphaproteobacteria;Rickettsiales;Mitochondria	Silva	Bacteria	Proteobacteria	Alphaproteobacteria	Rickettsiales	Mitochondria			Mitochondria
ALWZ045821225.11.1315	Bacteria;Proteobacteria;Alphaproteobacteria;Rickettsiales;Mitochondria	Silva	Bacteria	Proteobacteria	Alphaproteobacteria	Rickettsiales	Mitochondria			Mitochondria
ALWZ046142608.1043.2833	Bacteria;Proteobacteria;Alphaproteobacteria;Rickettsiales;Mitochondria	Silva	Bacteria	Proteobacteria	Alphaproteobacteria	Rickettsiales	Mitochondria			Mitochondria
AM991246.1.1419	Bacteria;Proteobacteria;Alphaproteobacteria;Rickettsiales;Mitochondria	Silva	Bacteria	Proteobacteria	Alphaproteobacteria	Rickettsiales	Mitochondria			Mitochondria
AM997528.1.1474	Bacteria;Proteobacteria;Alphaproteobacteria;Rickettsiales;Mitochondria	Silva	Bacteria	Proteobacteria	Alphaproteobacteria	Rickettsiales	Mitochondria			Mitochondria
AMOP01019002.27842.29769	Bacteria;Proteobacteria;Alphaproteobacteria;Rickettsiales;Mitochondria	Silva	Bacteria	Proteobacteria	Alphaproteobacteria	Rickettsiales	Mitochondria			Mitochondria
AMWY02006532.103.2040	Bacteria;Proteobacteria;Alphaproteobacteria;Rickettsiales;Mitochondria	Silva	Bacteria	Proteobacteria	Alphaproteobacteria	Rickettsiales	Mitochondria			Mitochondria
ANPC01024630.15755.16989	Bacteria;Proteobacteria;Alphaproteobacteria;Rickettsiales;Mitochondria	Silva	Bacteria	Proteobacteria	Alphaproteobacteria	Rickettsiales	Mitochondria			Mitochondria
ANPC01032578.2606.4096	Bacteria;Proteobacteria;Alphaproteobacteria;Rickettsiales;Mitochondria	Silva	Bacteria	Proteobacteria	Alphaproteobacteria	Rickettsiales	Mitochondria			Mitochondria
ANZC01004539.7407.9071	Bacteria;Proteobacteria;Alphaproteobacteria;Rickettsiales;Mitochondria	Silva	Bacteria	Proteobacteria	Alphaproteobacteria	Rickettsiales	Mitochondria			Mitochondria
AOCW01001979.347.2346	Bacteria;Proteobacteria;Alphaproteobacteria;Rickettsiales;Mitochondria	Silva	Bacteria	Proteobacteria	Alphaproteobacteria	Rickettsiales	Mitochondria			Mitochondria
AOTI010290390.5628.7500	Bacteria;Proteobacteria;Alphaproteobacteria;Rickettsiales;Mitochondria	Silva	Bacteria	Proteobacteria	Alphaproteobacteria	Rickettsiales	Mitochondria			Mitochondria
AOTI010319661.9344.10688	Bacteria;Proteobacteria;Alphaproteobacteria;Rickettsiales;Mitochondria	Silva	Bacteria	Proteobacteria	Alphaproteobacteria	Rickettsiales	Mitochondria			Mitochondria
AOTI010371954.25139.26771	Bacteria;Proteobacteria;Alphaproteobacteria;Rickettsiales;Mitochondria	Silva	Bacteria	Proteobacteria	Alphaproteobacteria	Rickettsiales	Mitochondria			Mitochondria
AOTI010410254.2234.4161	Bacteria;Proteobacteria;Alphaproteobacteria;Rickettsiales;Mitochondria	Silva	Bacteria	Proteobacteria	Alphaproteobacteria	Rickettsiales	Mitochondria			Mitochondria
AOTI010491221.2387.4311	Bacteria;Proteobacteria;Alphaproteobacteria;Rickettsiales;Mitochondria	Silva	Bacteria	Proteobacteria	Alphaproteobacteria	Rickettsiales	Mitochondria			Mitochondria
AOTI010629986.701.2057	Bacteria;Proteobacteria;Alphaproteobacteria;Rickettsiales;Mitochondria	Silva	Bacteria	Proteobacteria	Alphaproteobacteria	Rickettsiales	Mitochondria			Mitochondria
AOTI010700487.58.1759	Bacteria;Proteobacteria;Alphaproteobacteria;Rickettsiales;Mitochondria	Silva	Bacteria	Proteobacteria	Alphaproteobacteria	Rickettsiales	Mitochondria			Mitochondria
AOTI010714598.6434.8363	Bacteria;Proteobacteria;Alphaproteobacteria;Rickettsiales;Mitochondria	Silva	Bacteria	Proteobacteria	Alphaproteobacteria	Rickettsiales	Mitochondria			Mitochondria
AOTI011155540.20405.22297	Bacteria;Proteobacteria;Alphaproteobacteria;Rickettsiales;Mitochondria	Silva	Bacteria	Proteobacteria	Alphaproteobacteria	Rickettsiales	Mitochondria			Mitochondria
AP009381.61011.62847	Bacteria;Proteobacteria;Alphaproteobacteria;Rickettsiales;Mitochondria	Silva	Bacteria	Proteobacteria	Alphaproteobacteria	Rickettsiales	Mitochondria			Mitochondria
AP012599.125958.127955	Bacteria;Proteobacteria;Alphaproteobacteria;Rickettsiales;Mitochondria	Silva	Bacteria	Proteobacteria	Alphaproteobacteria	Rickettsiales	Mitochondria			Mitochondria
AP014838.22012.23512	Bacteria;Proteobacteria;Alphaproteobacteria;Rickettsiales;Mitochondria	Silva	Bacteria	Proteobacteria	Alphaproteobacteria	Rickettsiales	Mitochondria			Mitochondria
AP014968.20638824.20640493	Bacteria;Proteobacteria;Alphaproteobacteria;Rickettsiales;Mitochondria	Silva	Bacteria	Proteobacteria	Alphaproteobacteria	Rickettsiales	Mitochondria			Mitochondria
AP017433.52657.54086	Bacteria;Proteobacteria;Alphaproteobacteria;Rickettsiales;Mitochondria	Silva	Bacteria	Proteobacteria	Alphaproteobacteria	Rickettsiales	Mitochondria			Mitochondria
AP018505.3587.5068	Bacteria;Proteobacteria;Alphaproteobacteria;Rickettsiales;Mitochondria	Silva	Bacteria	Proteobacteria	Alphaproteobacteria	Rickettsiales	Mitochondria			Mitochondria
AP018509.3023.4507	Bacteria;Proteobacteria;Alphaproteobacteria;Rickettsiales;Mitochondria	Silva	Bacteria	Proteobacteria	Alphaproteobacteria	Rickettsiales	Mitochondria			Mitochondria
APFE030163053.74094.75520	Bacteria;Proteobacteria;Alphaproteobacteria;Rickettsiales;Mitochondria	Silva	Bacteria	Proteobacteria	Alphaproteobacteria	Rickettsiales	Mitochondria			Mitochondria
APFE030576137.5.1372	Bacteria;Proteobacteria;Alphaproteobacteria;Rickettsiales;Mitochondria	Silva	Bacteria	Proteobacteria	Alphaproteobacteria	Rickettsiales	Mitochondria			Mitochondria
APFE030709608.11231.12926	Bacteria;Proteobacteria;Alphaproteobacteria;Rickettsiales;Mitochondria	Silva	Bacteria	Proteobacteria	Alphaproteobacteria	Rickettsiales	Mitochondria			Mitochondria
APJO01001223.49523.51157	Bacteria;Proteobacteria;Alphaproteobacteria;Rickettsiales;Mitochondria	Silva	Bacteria	Proteobacteria	Alphaproteobacteria	Rickettsiales	Mitochondria			Mitochondria
APLD01184723.611.1823	Bacteria;Proteobacteria;Alphaproteobacteria;Rickettsiales;Mitochondria	Silva	Bacteria	Proteobacteria	Alphaproteobacteria	Rickettsiales	Mitochondria			Mitochondria
APMI01014340.8783.10329	Bacteria;Proteobacteria;Alphaproteobacteria;Rickettsiales;Mitochondria	Silva	Bacteria	Proteobacteria	Alphaproteobacteria	Rickettsiales	Mitochondria			Mitochondria
AQOG01058442.129.1516	Bacteria;Proteobacteria;Alphaproteobacteria;Rickettsiales;Mitochondria	Silva	Bacteria	Proteobacteria	Alphaproteobacteria	Rickettsiales	Mitochondria			Mitochondria
ASAF01206009.1637.3353	Bacteria;Proteobacteria;Alphaproteobacteria;Rickettsiales;Mitochondria	Silva	Bacteria	Proteobacteria	Alphaproteobacteria	Rickettsiales	Mitochondria			Mitochondria
ASAG01048734.3203.5019	Bacteria;Proteobacteria;Alphaproteobacteria;Rickettsiales;Mitochondria	Silva	Bacteria	Proteobacteria	Alphaproteobacteria	Rickettsiales	Mitochondria			Mitochondria
ASJU01066477.81850.83179	Bacteria;Proteobacteria;Alphaproteobacteria;Rickettsiales;Mitochondria	Silva	Bacteria	Proteobacteria	Alphaproteobacteria	Rickettsiales	Mitochondria			Mitochondria
ASJU01074069.124263.126184	Bacteria;Proteobacteria;Alphaproteobacteria;Rickettsiales;Mitochondria	Silva	Bacteria	Proteobacteria	Alphaproteobacteria	Rickettsiales	Mitochondria			Mitochondria
ASJU01092808.117286.118742	Bacteria;Proteobacteria;Alphaproteobacteria;Rickettsiales;Mitochondria	Silva	Bacteria	Proteobacteria	Alphaproteobacteria	Rickettsiales	Mitochondria			Mitochondria
ASJU01104203.42545.44464	Bacteria;Proteobacteria;Alphaproteobacteria;Rickettsiales;Mitochondria	Silva	Bacteria	Proteobacteria	Alphaproteobacteria	Rickettsiales	Mitochondria			Mitochondria
ASJV01013406.8734.10656	Bacteria;Proteobacteria;Alphaproteobacteria;Rickettsiales;Mitochondria	Silva	Bacteria	Proteobacteria	Alphaproteobacteria	Rickettsiales	Mitochondria			Mitochondria
ASJV01084047.348698.350620	Bacteria;Proteobacteria;Alphaproteobacteria;Rickettsiales;Mitochondria	Silva	Bacteria	Proteobacteria	Alphaproteobacteria	Rickettsiales	Mitochondria			Mitochondria
ASJV01103962.42865.44969	Bacteria;Proteobacteria;Alphaproteobacteria;Rickettsiales;Mitochondria	Silva	Bacteria	Proteobacteria	Alphaproteobacteria	Rickettsiales	Mitochondria			Mitochondria
ATGF01016006.1745.3157	Bacteria;Proteobacteria;Alphaproteobacteria;Rickettsiales;Mitochondria	Silva	Bacteria	Proteobacteria	Alphaproteobacteria	Rickettsiales	Mitochondria			Mitochondria
AUSU01000057.36576.38479	Bacteria;Proteobacteria;Alphaproteobacteria;Rickettsiales;Mitochondria	Silva	Bacteria	Proteobacteria	Alphaproteobacteria	Rickettsiales	Mitochondria			Mitochondria
AUUT01007745.25.1926	Bacteria;Proteobacteria;Alphaproteobacteria;Rickettsiales;Mitochondria	Silva	Bacteria	Proteobacteria	Alphaproteobacteria	Rickettsiales	Mitochondria			Mitochondria
AVCL01016560.174675.176079	Bacteria;Proteobacteria;Alphaproteobacteria;Rickettsiales;Mitochondria	Silva	Bacteria	Proteobacteria	Alphaproteobacteria	Rickettsiales	Mitochondria			Mitochondria
AWOJ01301882.10351.12125	Bacteria;Proteobacteria;Alphaproteobacteria;Rickettsiales;Mitochondria	Silva	Bacteria	Proteobacteria	Alphaproteobacteria	Rickettsiales	Mitochondria			Mitochondria
AWOK01122966.34773.36621	Bacteria;Proteobacteria;Alphaproteobacteria;Rickettsiales;Mitochondria	Silva	Bacteria	Proteobacteria	Alphaproteobacteria	Rickettsiales	Mitochondria			Mitochondria
AWOK01158507.12098.13900	Bacteria;Proteobacteria;Alphaproteobacteria;Rickettsiales;Mitochondria	Silva	Bacteria	Proteobacteria	Alphaproteobacteria	Rickettsiales	Mitochondria			Mitochondria
AWOK01432272.2408.4224	Bacteria;Proteobacteria;Alphaproteobacteria;Rickettsiales;Mitochondria	Silva	Bacteria	Proteobacteria	Alphaproteobacteria	Rickettsiales	Mitochondria			Mitochondria
AWOL010213738.41111.42846	Bacteria;Proteobacteria;Alphaproteobacteria;Rickettsiales;Mitochondria	Silva	Bacteria	Proteobacteria	Alphaproteobacteria	Rickettsiales	Mitochondria			Mitochondria
AWOL010247642.5662.7513	Bacteria;Proteobacteria;Alphaproteobacteria;Rickettsiales;Mitochondria	Silva	Bacteria	Proteobacteria	Alphaproteobacteria	Rickettsiales	Mitochondria			Mitochondria
AWOL010331221.50766.52587	Bacteria;Proteobacteria;Alphaproteobacteria;Rickettsiales;Mitochondria	Silva	Bacteria	Proteobacteria	Alphaproteobacteria	Rickettsiales	Mitochondria			Mitochondria
AWOL010399984.6761.8637	Bacteria;Proteobacteria;Alphaproteobacteria;Rickettsiales;Mitochondria	Silva	Bacteria	Proteobacteria	Alphaproteobacteria	Rickettsiales	Mitochondria			Mitochondria
AWOL010467427.6408.7719	Bacteria;Proteobacteria;Alphaproteobacteria;Rickettsiales;Mitochondria	Silva	Bacteria	Proteobacteria	Alphaproteobacteria	Rickettsiales	Mitochondria			Mitochondria
AWOL010527149.673.2488	Bacteria;Proteobacteria;Alphaproteobacteria;Rickettsiales;Mitochondria	Silva	Bacteria	Proteobacteria	Alphaproteobacteria	Rickettsiales	Mitochondria			Mitochondria
AXCG01161561.16847.18760	Bacteria;Proteobacteria;Alphaproteobacteria;Rickettsiales;Mitochondria	Silva	Bacteria	Proteobacteria	Alphaproteobacteria	Rickettsiales	Mitochondria			Mitochondria
AXCG01229807.425.2390	Bacteria;Proteobacteria;Alphaproteobacteria;Rickettsiales;Mitochondria	Silva	Bacteria	Proteobacteria	Alphaproteobacteria	Rickettsiales	Mitochondria			Mitochondria
AY157626.1.1460	Bacteria;Proteobacteria;Alphaproteobacteria;Rickettsiales;Mitochondria	Silva	Bacteria	Proteobacteria	Alphaproteobacteria	Rickettsiales	Mitochondria			Mitochondria
AY157627.1.1448	Bacteria;Proteobacteria;Alphaproteobacteria;Rickettsiales;Mitochondria	Silva	Bacteria	Proteobacteria	Alphaproteobacteria	Rickettsiales	Mitochondria			Mitochondria
AY258271.3216.5093	Bacteria;Proteobacteria;Alphaproteobacteria;Rickettsiales;Mitochondria	Silva	Bacteria	Proteobacteria	Alphaproteobacteria	Rickettsiales	Mitochondria			Mitochondria
AY267353.64850.67434	Bacteria;Proteobacteria;Alphaproteobacteria;Rickettsiales;Mitochondria	Silva	Bacteria	Proteobacteria	Alphaproteobacteria	Rickettsiales	Mitochondria			Mitochondria
AY494079.33242.34761	Bacteria;Proteobacteria;Alphaproteobacteria;Rickettsiales;Mitochondria	Silva	Bacteria	Proteobacteria	Alphaproteobacteria	Rickettsiales	Mitochondria			Mitochondria
AY553613.27.1482	Bacteria;Proteobacteria;Alphaproteobacteria;Rickettsiales;Mitochondria	Silva	Bacteria	Proteobacteria	Alphaproteobacteria	Rickettsiales	Mitochondria			Mitochondria
AY818949.1.1436	Bacteria;Proteobacteria;Alphaproteobacteria;Rickettsiales;Mitochondria	Silva	Bacteria	Proteobacteria	Alphaproteobacteria	Rickettsiales	Mitochondria			Mitochondria
AY818950.1.1909	Bacteria;Proteobacteria;Alphaproteobacteria;Rickettsiales;Mitochondria	Silva	Bacteria	Proteobacteria	Alphaproteobacteria	Rickettsiales	Mitochondria			Mitochondria
AY855839.1.1390	Bacteria;Proteobacteria;Alphaproteobacteria;Rickettsiales;Mitochondria	Silva	Bacteria	Proteobacteria	Alphaproteobacteria	Rickettsiales	Mitochondria			Mitochondria
AY884128.19575.21098	Bacteria;Proteobacteria;Alphaproteobacteria;Rickettsiales;Mitochondria	Silva	Bacteria	Proteobacteria	Alphaproteobacteria	Rickettsiales	Mitochondria			Mitochondria
AY916130.28679.30099	Bacteria;Proteobacteria;Alphaproteobacteria;Rickettsiales;Mitochondria	Silva	Bacteria	Proteobacteria	Alphaproteobacteria	Rickettsiales	Mitochondria			Mitochondria
AY955840.24710.27916	Bacteria;Proteobacteria;Alphaproteobacteria;Rickettsiales;Mitochondria	Silva	Bacteria	Proteobacteria	Alphaproteobacteria	Rickettsiales	Mitochondria			Mitochondria
AYJT01037837.2844.4099	Bacteria;Proteobacteria;Alphaproteobacteria;Rickettsiales;Mitochondria	Silva	Bacteria	Proteobacteria	Alphaproteobacteria	Rickettsiales	Mitochondria			Mitochondria
AYMY01042352.97413.99265	Bacteria;Proteobacteria;Alphaproteobacteria;Rickettsiales;Mitochondria	Silva	Bacteria	Proteobacteria	Alphaproteobacteria	Rickettsiales	Mitochondria			Mitochondria
AYMY01060278.2585.4458	Bacteria;Proteobacteria;Alphaproteobacteria;Rickettsiales;Mitochondria	Silva	Bacteria	Proteobacteria	Alphaproteobacteria	Rickettsiales	Mitochondria			Mitochondria
AZNP01000392.51975.53649	Bacteria;Proteobacteria;Alphaproteobacteria;Rickettsiales;Mitochondria	Silva	Bacteria	Proteobacteria	Alphaproteobacteria	Rickettsiales	Mitochondria			Mitochondria
AZNP01000842.54378.56171	Bacteria;Proteobacteria;Alphaproteobacteria;Rickettsiales;Mitochondria	Silva	Bacteria	Proteobacteria	Alphaproteobacteria	Rickettsiales	Mitochondria			Mitochondria
AZTA02000003.20924465.20925978	Bacteria;Proteobacteria;Alphaproteobacteria;Rickettsiales;Mitochondria	Silva	Bacteria	Proteobacteria	Alphaproteobacteria	Rickettsiales	Mitochondria			Mitochondria
b059dd4eee071908dc0327ba6c21f05a	Bacteria;Proteobacteria;Alphaproteobacteria;Rickettsiales;Mitochondria	Biofilm_query	Bacteria	Proteobacteria	Alphaproteobacteria	Rickettsiales	Mitochondria			Mitochondria
b0ed69bb9888d1784143eee7b0469285	Bacteria;Proteobacteria;Alphaproteobacteria;Rickettsiales;Mitochondria	Biofilm_query	Bacteria	Proteobacteria	Alphaproteobacteria	Rickettsiales	Mitochondria			Mitochondria
b14ad0f31b3c182a98d2c79b246e19cb	Bacteria;Proteobacteria;Alphaproteobacteria;Rickettsiales;Mitochondria	Biofilm_query	Bacteria	Proteobacteria	Alphaproteobacteria	Rickettsiales	Mitochondria			Mitochondria
b301ac1d5254958ac6090e36b068992f	Bacteria;Proteobacteria;Alphaproteobacteria;Rickettsiales;Mitochondria	Biofilm_query	Bacteria	Proteobacteria	Alphaproteobacteria	Rickettsiales	Mitochondria			Mitochondria
b6d88983f4befa03f41414f403c54f3d	Bacteria;Proteobacteria;Alphaproteobacteria;Rickettsiales;Mitochondria	Biofilm_query	Bacteria	Proteobacteria	Alphaproteobacteria	Rickettsiales	Mitochondria			Mitochondria
b74d614ddcf38d23a6c28298113ebea4	Bacteria;Proteobacteria;Alphaproteobacteria;Rickettsiales;Mitochondria	Biofilm_query	Bacteria	Proteobacteria	Alphaproteobacteria	Rickettsiales	Mitochondria			Mitochondria
b7d61c47fd86d9f52c7dc8aaed6ea381	Bacteria;Proteobacteria;Alphaproteobacteria;Rickettsiales;Mitochondria	Biofilm_query	Bacteria	Proteobacteria	Alphaproteobacteria	Rickettsiales	Mitochondria			Mitochondria
b98664f939558b532f341529eadcfcb4	Bacteria;Proteobacteria;Alphaproteobacteria;Rickettsiales;Mitochondria	Biofilm_query	Bacteria	Proteobacteria	Alphaproteobacteria	Rickettsiales	Mitochondria			Mitochondria
BABK02029359.1608.3968	Bacteria;Proteobacteria;Alphaproteobacteria;Rickettsiales;Mitochondria	Silva	Bacteria	Proteobacteria	Alphaproteobacteria	Rickettsiales	Mitochondria			Mitochondria
BABK02044464.174581.176554	Bacteria;Proteobacteria;Alphaproteobacteria;Rickettsiales;Mitochondria	Silva	Bacteria	Proteobacteria	Alphaproteobacteria	Rickettsiales	Mitochondria			Mitochondria
BATS01000001.128226.129950	Bacteria;Proteobacteria;Alphaproteobacteria;Rickettsiales;Mitochondria	Biofilm_query	Bacteria	Proteobacteria	Alphaproteobacteria	Rickettsiales	Mitochondria			Mitochondria
BAUD01010686.57922.59858	Bacteria;Proteobacteria;Alphaproteobacteria;Rickettsiales;Mitochondria	Biofilm_query	Bacteria	Proteobacteria	Alphaproteobacteria	Rickettsiales	Mitochondria			Mitochondria
BAUE01031900.913.2328	Bacteria;Proteobacteria;Alphaproteobacteria;Rickettsiales;Mitochondria	Biofilm_query	Bacteria	Proteobacteria	Alphaproteobacteria	Rickettsiales	Mitochondria			Mitochondria
bb633f85d87779f1e9416f7adb56235b	Bacteria;Proteobacteria;Alphaproteobacteria;Rickettsiales;Mitochondria	Biofilm_query	Bacteria	Proteobacteria	Alphaproteobacteria	Rickettsiales	Mitochondria			Mitochondria
BCLY01000002.65922.67320	Bacteria;Proteobacteria;Alphaproteobacteria;Rickettsiales;Mitochondria	Silva	Bacteria	Proteobacteria	Alphaproteobacteria	Rickettsiales	Mitochondria			Mitochondria
BCQK01000825.205.1515	Bacteria;Proteobacteria;Alphaproteobacteria;Rickettsiales;Mitochondria	Silva	Bacteria	Proteobacteria	Alphaproteobacteria	Rickettsiales	Mitochondria			Mitochondria
BDDD01000059.28394.29805	Bacteria;Proteobacteria;Alphaproteobacteria;Rickettsiales;Mitochondria	Silva	Bacteria	Proteobacteria	Alphaproteobacteria	Rickettsiales	Mitochondria			Mitochondria
BDDF01002928.45508.47150	Bacteria;Proteobacteria;Alphaproteobacteria;Rickettsiales;Mitochondria	Silva	Bacteria	Proteobacteria	Alphaproteobacteria	Rickettsiales	Mitochondria			Mitochondria
BDQF01000742.32799.34251	Bacteria;Proteobacteria;Alphaproteobacteria;Rickettsiales;Mitochondria	Silva	Bacteria	Proteobacteria	Alphaproteobacteria	Rickettsiales	Mitochondria			Mitochondria
BK010421.126289.128223	Bacteria;Proteobacteria;Alphaproteobacteria;Rickettsiales;Mitochondria	Silva	Bacteria	Proteobacteria	Alphaproteobacteria	Rickettsiales	Mitochondria			Mitochondria
c0a1ed4451aa0c2bdf7aa861b41ee952	Bacteria;Proteobacteria;Alphaproteobacteria;Rickettsiales;Mitochondria	Biofilm_query	Bacteria	Proteobacteria	Alphaproteobacteria	Rickettsiales	Mitochondria			Mitochondria
c1046c6e6ce51a683d6043a02fe3da33	Bacteria;Proteobacteria;Alphaproteobacteria;Rickettsiales;Mitochondria	Biofilm_query	Bacteria	Proteobacteria	Alphaproteobacteria	Rickettsiales	Mitochondria			Mitochondria
c509200fbac5cab58333d49788308a26	Bacteria;Proteobacteria;Alphaproteobacteria;Rickettsiales;Mitochondria	Biofilm_query	Bacteria	Proteobacteria	Alphaproteobacteria	Rickettsiales	Mitochondria			Mitochondria
c6505da4b276bd1e78777865e4e1e163	Bacteria;Proteobacteria;Alphaproteobacteria;Rickettsiales;Mitochondria	Biofilm_query	Bacteria	Proteobacteria	Alphaproteobacteria	Rickettsiales	Mitochondria			Mitochondria
CAIC01015143.682.2534	Bacteria;Proteobacteria;Alphaproteobacteria;Rickettsiales;Mitochondria	Silva	Bacteria	Proteobacteria	Alphaproteobacteria	Rickettsiales	Mitochondria			Mitochondria
cb64cf5b35adb62588667ed925328490	Bacteria;Proteobacteria;Alphaproteobacteria;Rickettsiales;Mitochondria	Biofilm_query	Bacteria	Proteobacteria	Alphaproteobacteria	Rickettsiales	Mitochondria			Mitochondria
CBQP010013872.5787.7604	Bacteria;Proteobacteria;Alphaproteobacteria;Rickettsiales;Mitochondria	Silva	Bacteria	Proteobacteria	Alphaproteobacteria	Rickettsiales	Mitochondria			Mitochondria
CBTL0104430649.974.2861	Bacteria;Proteobacteria;Alphaproteobacteria;Rickettsiales;Mitochondria	Silva	Bacteria	Proteobacteria	Alphaproteobacteria	Rickettsiales	Mitochondria			Mitochondria
CBTL0105380443.584.2511	Bacteria;Proteobacteria;Alphaproteobacteria;Rickettsiales;Mitochondria	Silva	Bacteria	Proteobacteria	Alphaproteobacteria	Rickettsiales	Mitochondria			Mitochondria
CBTL0105856086.634.2560	Bacteria;Proteobacteria;Alphaproteobacteria;Rickettsiales;Mitochondria	Silva	Bacteria	Proteobacteria	Alphaproteobacteria	Rickettsiales	Mitochondria			Mitochondria
CBTL0105859001.239.1658	Bacteria;Proteobacteria;Alphaproteobacteria;Rickettsiales;Mitochondria	Silva	Bacteria	Proteobacteria	Alphaproteobacteria	Rickettsiales	Mitochondria			Mitochondria
CBTL0107816644.253.2148	Bacteria;Proteobacteria;Alphaproteobacteria;Rickettsiales;Mitochondria	Silva	Bacteria	Proteobacteria	Alphaproteobacteria	Rickettsiales	Mitochondria			Mitochondria
CBTL0108473651.2789.4661	Bacteria;Proteobacteria;Alphaproteobacteria;Rickettsiales;Mitochondria	Silva	Bacteria	Proteobacteria	Alphaproteobacteria	Rickettsiales	Mitochondria			Mitochondria
CBTL0108996890.838.2763	Bacteria;Proteobacteria;Alphaproteobacteria;Rickettsiales;Mitochondria	Silva	Bacteria	Proteobacteria	Alphaproteobacteria	Rickettsiales	Mitochondria			Mitochondria
CBTL0109237701.52.1488	Bacteria;Proteobacteria;Alphaproteobacteria;Rickettsiales;Mitochondria	Silva	Bacteria	Proteobacteria	Alphaproteobacteria	Rickettsiales	Mitochondria			Mitochondria
CBTL0110747466.14979.16908	Bacteria;Proteobacteria;Alphaproteobacteria;Rickettsiales;Mitochondria	Silva	Bacteria	Proteobacteria	Alphaproteobacteria	Rickettsiales	Mitochondria			Mitochondria
CBTL0110993415.241.2168	Bacteria;Proteobacteria;Alphaproteobacteria;Rickettsiales;Mitochondria	Silva	Bacteria	Proteobacteria	Alphaproteobacteria	Rickettsiales	Mitochondria			Mitochondria
CBTL0111561433.4276.5481	Bacteria;Proteobacteria;Alphaproteobacteria;Rickettsiales;Mitochondria	Silva	Bacteria	Proteobacteria	Alphaproteobacteria	Rickettsiales	Mitochondria			Mitochondria
CBWY010002983.115.1496	Bacteria;Proteobacteria;Alphaproteobacteria;Rickettsiales;Mitochondria	Silva	Bacteria	Proteobacteria	Alphaproteobacteria	Rickettsiales	Mitochondria			Mitochondria
CBYQ010000379.674.2084	Bacteria;Proteobacteria;Alphaproteobacteria;Rickettsiales;Mitochondria	Silva	Bacteria	Proteobacteria	Alphaproteobacteria	Rickettsiales	Mitochondria			Mitochondria
CBYS010001854.130907.132764	Bacteria;Proteobacteria;Alphaproteobacteria;Rickettsiales;Mitochondria	Silva	Bacteria	Proteobacteria	Alphaproteobacteria	Rickettsiales	Mitochondria			Mitochondria
CCJR010119992.122.2007	Bacteria;Proteobacteria;Alphaproteobacteria;Rickettsiales;Mitochondria	Silva	Bacteria	Proteobacteria	Alphaproteobacteria	Rickettsiales	Mitochondria			Mitochondria
CCYC010436269.29428.31216	Bacteria;Proteobacteria;Alphaproteobacteria;Rickettsiales;Mitochondria	Silva	Bacteria	Proteobacteria	Alphaproteobacteria	Rickettsiales	Mitochondria			Mitochondria
CCYC010538822.33353.35126	Bacteria;Proteobacteria;Alphaproteobacteria;Rickettsiales;Mitochondria	Silva	Bacteria	Proteobacteria	Alphaproteobacteria	Rickettsiales	Mitochondria			Mitochondria
CCYC011272884.5065.6934	Bacteria;Proteobacteria;Alphaproteobacteria;Rickettsiales;Mitochondria	Silva	Bacteria	Proteobacteria	Alphaproteobacteria	Rickettsiales	Mitochondria			Mitochondria
CCYC013708782.5062.6987	Bacteria;Proteobacteria;Alphaproteobacteria;Rickettsiales;Mitochondria	Silva	Bacteria	Proteobacteria	Alphaproteobacteria	Rickettsiales	Mitochondria			Mitochondria
CCYC015518451.1757.3782	Bacteria;Proteobacteria;Alphaproteobacteria;Rickettsiales;Mitochondria	Silva	Bacteria	Proteobacteria	Alphaproteobacteria	Rickettsiales	Mitochondria			Mitochondria
cd8dd542e927e96fc67d5e59ffde5d7b	Bacteria;Proteobacteria;Alphaproteobacteria;Rickettsiales;Mitochondria	Biofilm_query	Bacteria	Proteobacteria	Alphaproteobacteria	Rickettsiales	Mitochondria			Mitochondria
CERE01097357.1.1213	Bacteria;Proteobacteria;Alphaproteobacteria;Rickettsiales;Mitochondria	Silva	Bacteria	Proteobacteria	Alphaproteobacteria	Rickettsiales	Mitochondria			Mitochondria
CESA01146289.4343.5794	Bacteria;Proteobacteria;Alphaproteobacteria;Rickettsiales;Mitochondria	Silva	Bacteria	Proteobacteria	Alphaproteobacteria	Rickettsiales	Mitochondria			Mitochondria
CESI01004853.4.1354	Bacteria;Proteobacteria;Alphaproteobacteria;Rickettsiales;Mitochondria	Silva	Bacteria	Proteobacteria	Alphaproteobacteria	Rickettsiales	Mitochondria			Mitochondria
CESJ01040811.2.1290	Bacteria;Proteobacteria;Alphaproteobacteria;Rickettsiales;Mitochondria	Silva	Bacteria	Proteobacteria	Alphaproteobacteria	Rickettsiales	Mitochondria			Mitochondria
CESJ01086132.23442.24984	Bacteria;Proteobacteria;Alphaproteobacteria;Rickettsiales;Mitochondria	Silva	Bacteria	Proteobacteria	Alphaproteobacteria	Rickettsiales	Mitochondria			Mitochondria
CEWJ01144019.5533.7160	Bacteria;Proteobacteria;Alphaproteobacteria;Rickettsiales;Mitochondria	Silva	Bacteria	Proteobacteria	Alphaproteobacteria	Rickettsiales	Mitochondria			Mitochondria
CP012612.29897986.29899369	Bacteria;Proteobacteria;Alphaproteobacteria;Rickettsiales;Mitochondria	Silva	Bacteria	Proteobacteria	Alphaproteobacteria	Rickettsiales	Mitochondria			Mitochondria
CP023114.21875933.21877934	Bacteria;Proteobacteria;Alphaproteobacteria;Rickettsiales;Mitochondria	Silva	Bacteria	Proteobacteria	Alphaproteobacteria	Rickettsiales	Mitochondria			Mitochondria
CP023123.12772167.12774158	Bacteria;Proteobacteria;Alphaproteobacteria;Rickettsiales;Mitochondria	Silva	Bacteria	Proteobacteria	Alphaproteobacteria	Rickettsiales	Mitochondria			Mitochondria
CP027627.16285007.16286300	Bacteria;Proteobacteria;Alphaproteobacteria;Rickettsiales;Mitochondria	Silva	Bacteria	Proteobacteria	Alphaproteobacteria	Rickettsiales	Mitochondria			Mitochondria
CSVX01020037.139.2066	Bacteria;Proteobacteria;Alphaproteobacteria;Rickettsiales;Mitochondria	Silva	Bacteria	Proteobacteria	Alphaproteobacteria	Rickettsiales	Mitochondria			Mitochondria
CSVX01020038.61.1567	Bacteria;Proteobacteria;Alphaproteobacteria;Rickettsiales;Mitochondria	Silva	Bacteria	Proteobacteria	Alphaproteobacteria	Rickettsiales	Mitochondria			Mitochondria
CSVX01020040.139.1603	Bacteria;Proteobacteria;Alphaproteobacteria;Rickettsiales;Mitochondria	Silva	Bacteria	Proteobacteria	Alphaproteobacteria	Rickettsiales	Mitochondria			Mitochondria
CVMJ01038545.72.1524	Bacteria;Proteobacteria;Alphaproteobacteria;Rickettsiales;Mitochondria	Silva	Bacteria	Proteobacteria	Alphaproteobacteria	Rickettsiales	Mitochondria			Mitochondria
CVMW01050244.1.1367	Bacteria;Proteobacteria;Alphaproteobacteria;Rickettsiales;Mitochondria	Silva	Bacteria	Proteobacteria	Alphaproteobacteria	Rickettsiales	Mitochondria			Mitochondria
CVMW01050245.1.1468	Bacteria;Proteobacteria;Alphaproteobacteria;Rickettsiales;Mitochondria	Silva	Bacteria	Proteobacteria	Alphaproteobacteria	Rickettsiales	Mitochondria			Mitochondria
d070524bc78b3fc83a8c3fea24c21d59	Bacteria;Proteobacteria;Alphaproteobacteria;Rickettsiales;Mitochondria	Biofilm_query	Bacteria	Proteobacteria	Alphaproteobacteria	Rickettsiales	Mitochondria			Mitochondria
d13c266e17da7b7fd988614ed1351d06	Bacteria;Proteobacteria;Alphaproteobacteria;Rickettsiales;Mitochondria	Biofilm_query	Bacteria	Proteobacteria	Alphaproteobacteria	Rickettsiales	Mitochondria			Mitochondria
d174fe701e7a6cf22c800ab9386ac1c4	Bacteria;Proteobacteria;Alphaproteobacteria;Rickettsiales;Mitochondria	Biofilm_query	Bacteria	Proteobacteria	Alphaproteobacteria	Rickettsiales	Mitochondria			Mitochondria
d193ab08260234c96c9b108d835e38a1	Bacteria;Proteobacteria;Alphaproteobacteria;Rickettsiales;Mitochondria	Biofilm_query	Bacteria	Proteobacteria	Alphaproteobacteria	Rickettsiales	Mitochondria			Mitochondria
d29492ff297c68908805fe2c0669daec	Bacteria;Proteobacteria;Alphaproteobacteria;Rickettsiales;Mitochondria	Biofilm_query	Bacteria	Proteobacteria	Alphaproteobacteria	Rickettsiales	Mitochondria			Mitochondria
d447d1a462a8b69cad285e588cea91a8	Bacteria;Proteobacteria;Alphaproteobacteria;Rickettsiales;Mitochondria	Biofilm_query	Bacteria	Proteobacteria	Alphaproteobacteria	Rickettsiales	Mitochondria			Mitochondria
d5bb0bf7760333a54100bbf4d8e13071	Bacteria;Proteobacteria;Alphaproteobacteria;Rickettsiales;Mitochondria	Biofilm_query	Bacteria	Proteobacteria	Alphaproteobacteria	Rickettsiales	Mitochondria			Mitochondria
d60db58ef78deeb7d30129b8d0b2c891	Bacteria;Proteobacteria;Alphaproteobacteria;Rickettsiales;Mitochondria	Biofilm_query	Bacteria	Proteobacteria	Alphaproteobacteria	Rickettsiales	Mitochondria			Mitochondria
d6b204012af8fc3e765ac9ec49db3012	Bacteria;Proteobacteria;Alphaproteobacteria;Rickettsiales;Mitochondria	Biofilm_query	Bacteria	Proteobacteria	Alphaproteobacteria	Rickettsiales	Mitochondria			Mitochondria
d867464fba00c625e3b9c5b9f7c98dfc	Bacteria;Proteobacteria;Alphaproteobacteria;Rickettsiales;Mitochondria	Biofilm_query	Bacteria	Proteobacteria	Alphaproteobacteria	Rickettsiales	Mitochondria			Mitochondria
d8b29f75b037d73e75e45f5f8c0d57de	Bacteria;Proteobacteria;Alphaproteobacteria;Rickettsiales;Mitochondria	Biofilm_query	Bacteria	Proteobacteria	Alphaproteobacteria	Rickettsiales	Mitochondria			Mitochondria
d8c37a2b3d7942bffbe3f3a215b806ab	Bacteria;Proteobacteria;Alphaproteobacteria;Rickettsiales;Mitochondria	Biofilm_query	Bacteria	Proteobacteria	Alphaproteobacteria	Rickettsiales	Mitochondria			Mitochondria
d9144afbe233531b97d3d7c49ed60007	Bacteria;Proteobacteria;Alphaproteobacteria;Rickettsiales;Mitochondria	Biofilm_query	Bacteria	Proteobacteria	Alphaproteobacteria	Rickettsiales	Mitochondria			Mitochondria
d9a478614cdc0abf0a815b2e8769840b	Bacteria;Proteobacteria;Alphaproteobacteria;Rickettsiales;Mitochondria	Biofilm_query	Bacteria	Proteobacteria	Alphaproteobacteria	Rickettsiales	Mitochondria			Mitochondria
dbc3b485abcc97b328368e0fe2872294	Bacteria;Proteobacteria;Alphaproteobacteria;Rickettsiales;Mitochondria	Biofilm_query	Bacteria	Proteobacteria	Alphaproteobacteria	Rickettsiales	Mitochondria			Mitochondria
dbe2e730b14b7adadcaabe85459d1098	Bacteria;Proteobacteria;Alphaproteobacteria;Rickettsiales;Mitochondria	Biofilm_query	Bacteria	Proteobacteria	Alphaproteobacteria	Rickettsiales	Mitochondria			Mitochondria
dd1917ee91d0e3af458bf93eb7d4c85f	Bacteria;Proteobacteria;Alphaproteobacteria;Rickettsiales;Mitochondria	Biofilm_query	Bacteria	Proteobacteria	Alphaproteobacteria	Rickettsiales	Mitochondria			Mitochondria
dd3982adfb6777885d28b2108ca4fd3a	Bacteria;Proteobacteria;Alphaproteobacteria;Rickettsiales;Mitochondria	Biofilm_query	Bacteria	Proteobacteria	Alphaproteobacteria	Rickettsiales	Mitochondria			Mitochondria
dea20621e5551f748e3311e0e6d41f33	Bacteria;Proteobacteria;Alphaproteobacteria;Rickettsiales;Mitochondria	Biofilm_query	Bacteria	Proteobacteria	Alphaproteobacteria	Rickettsiales	Mitochondria			Mitochondria
deef3ca3e822786757e12cee4855c87a	Bacteria;Proteobacteria;Alphaproteobacteria;Rickettsiales;Mitochondria	Biofilm_query	Bacteria	Proteobacteria	Alphaproteobacteria	Rickettsiales	Mitochondria			Mitochondria
df92f4c32438e3dc397af26f7b718192	Bacteria;Proteobacteria;Alphaproteobacteria;Rickettsiales;Mitochondria	Biofilm_query	Bacteria	Proteobacteria	Alphaproteobacteria	Rickettsiales	Mitochondria			Mitochondria
DQ008668.1.1608	Bacteria;Proteobacteria;Alphaproteobacteria;Rickettsiales;Mitochondria	Silva	Bacteria	Proteobacteria	Alphaproteobacteria	Rickettsiales	Mitochondria			Mitochondria
DQ008669.1.1783	Bacteria;Proteobacteria;Alphaproteobacteria;Rickettsiales;Mitochondria	Silva	Bacteria	Proteobacteria	Alphaproteobacteria	Rickettsiales	Mitochondria			Mitochondria
DQ008670.1.2011	Bacteria;Proteobacteria;Alphaproteobacteria;Rickettsiales;Mitochondria	Silva	Bacteria	Proteobacteria	Alphaproteobacteria	Rickettsiales	Mitochondria			Mitochondria
DQ008671.1.1711	Bacteria;Proteobacteria;Alphaproteobacteria;Rickettsiales;Mitochondria	Silva	Bacteria	Proteobacteria	Alphaproteobacteria	Rickettsiales	Mitochondria			Mitochondria
DQ008672.1.1884	Bacteria;Proteobacteria;Alphaproteobacteria;Rickettsiales;Mitochondria	Silva	Bacteria	Proteobacteria	Alphaproteobacteria	Rickettsiales	Mitochondria			Mitochondria
DQ008674.1.1781	Bacteria;Proteobacteria;Alphaproteobacteria;Rickettsiales;Mitochondria	Silva	Bacteria	Proteobacteria	Alphaproteobacteria	Rickettsiales	Mitochondria			Mitochondria
DQ008676.1.1759	Bacteria;Proteobacteria;Alphaproteobacteria;Rickettsiales;Mitochondria	Silva	Bacteria	Proteobacteria	Alphaproteobacteria	Rickettsiales	Mitochondria			Mitochondria
DQ008677.1.1754	Bacteria;Proteobacteria;Alphaproteobacteria;Rickettsiales;Mitochondria	Silva	Bacteria	Proteobacteria	Alphaproteobacteria	Rickettsiales	Mitochondria			Mitochondria
DQ008679.1.2078	Bacteria;Proteobacteria;Alphaproteobacteria;Rickettsiales;Mitochondria	Silva	Bacteria	Proteobacteria	Alphaproteobacteria	Rickettsiales	Mitochondria			Mitochondria
DQ008682.1.1732	Bacteria;Proteobacteria;Alphaproteobacteria;Rickettsiales;Mitochondria	Silva	Bacteria	Proteobacteria	Alphaproteobacteria	Rickettsiales	Mitochondria			Mitochondria
DQ008683.1.1952	Bacteria;Proteobacteria;Alphaproteobacteria;Rickettsiales;Mitochondria	Silva	Bacteria	Proteobacteria	Alphaproteobacteria	Rickettsiales	Mitochondria			Mitochondria
DQ008685.1.1565	Bacteria;Proteobacteria;Alphaproteobacteria;Rickettsiales;Mitochondria	Silva	Bacteria	Proteobacteria	Alphaproteobacteria	Rickettsiales	Mitochondria			Mitochondria
DQ008687.1.1786	Bacteria;Proteobacteria;Alphaproteobacteria;Rickettsiales;Mitochondria	Silva	Bacteria	Proteobacteria	Alphaproteobacteria	Rickettsiales	Mitochondria			Mitochondria
DQ008691.1.1651	Bacteria;Proteobacteria;Alphaproteobacteria;Rickettsiales;Mitochondria	Silva	Bacteria	Proteobacteria	Alphaproteobacteria	Rickettsiales	Mitochondria			Mitochondria
DQ008692.1.2280	Bacteria;Proteobacteria;Alphaproteobacteria;Rickettsiales;Mitochondria	Silva	Bacteria	Proteobacteria	Alphaproteobacteria	Rickettsiales	Mitochondria			Mitochondria
DQ008693.1.2072	Bacteria;Proteobacteria;Alphaproteobacteria;Rickettsiales;Mitochondria	Silva	Bacteria	Proteobacteria	Alphaproteobacteria	Rickettsiales	Mitochondria			Mitochondria
DQ008694.1.1906	Bacteria;Proteobacteria;Alphaproteobacteria;Rickettsiales;Mitochondria	Silva	Bacteria	Proteobacteria	Alphaproteobacteria	Rickettsiales	Mitochondria			Mitochondria
DQ008695.1.1990	Bacteria;Proteobacteria;Alphaproteobacteria;Rickettsiales;Mitochondria	Silva	Bacteria	Proteobacteria	Alphaproteobacteria	Rickettsiales	Mitochondria			Mitochondria
DQ008696.1.1825	Bacteria;Proteobacteria;Alphaproteobacteria;Rickettsiales;Mitochondria	Silva	Bacteria	Proteobacteria	Alphaproteobacteria	Rickettsiales	Mitochondria			Mitochondria
DQ008697.1.1698	Bacteria;Proteobacteria;Alphaproteobacteria;Rickettsiales;Mitochondria	Silva	Bacteria	Proteobacteria	Alphaproteobacteria	Rickettsiales	Mitochondria			Mitochondria
DQ008698.1.1954	Bacteria;Proteobacteria;Alphaproteobacteria;Rickettsiales;Mitochondria	Silva	Bacteria	Proteobacteria	Alphaproteobacteria	Rickettsiales	Mitochondria			Mitochondria
DQ008700.1.1794	Bacteria;Proteobacteria;Alphaproteobacteria;Rickettsiales;Mitochondria	Silva	Bacteria	Proteobacteria	Alphaproteobacteria	Rickettsiales	Mitochondria			Mitochondria
DQ008702.1.2015	Bacteria;Proteobacteria;Alphaproteobacteria;Rickettsiales;Mitochondria	Silva	Bacteria	Proteobacteria	Alphaproteobacteria	Rickettsiales	Mitochondria			Mitochondria
DQ008704.1.1992	Bacteria;Proteobacteria;Alphaproteobacteria;Rickettsiales;Mitochondria	Silva	Bacteria	Proteobacteria	Alphaproteobacteria	Rickettsiales	Mitochondria			Mitochondria
DQ008705.1.1857	Bacteria;Proteobacteria;Alphaproteobacteria;Rickettsiales;Mitochondria	Silva	Bacteria	Proteobacteria	Alphaproteobacteria	Rickettsiales	Mitochondria			Mitochondria
DQ008706.1.1866	Bacteria;Proteobacteria;Alphaproteobacteria;Rickettsiales;Mitochondria	Silva	Bacteria	Proteobacteria	Alphaproteobacteria	Rickettsiales	Mitochondria			Mitochondria
DQ008707.1.1850	Bacteria;Proteobacteria;Alphaproteobacteria;Rickettsiales;Mitochondria	Silva	Bacteria	Proteobacteria	Alphaproteobacteria	Rickettsiales	Mitochondria			Mitochondria
DQ008708.1.1767	Bacteria;Proteobacteria;Alphaproteobacteria;Rickettsiales;Mitochondria	Silva	Bacteria	Proteobacteria	Alphaproteobacteria	Rickettsiales	Mitochondria			Mitochondria
DQ008710.1.2170	Bacteria;Proteobacteria;Alphaproteobacteria;Rickettsiales;Mitochondria	Silva	Bacteria	Proteobacteria	Alphaproteobacteria	Rickettsiales	Mitochondria			Mitochondria
DQ008711.1.2066	Bacteria;Proteobacteria;Alphaproteobacteria;Rickettsiales;Mitochondria	Silva	Bacteria	Proteobacteria	Alphaproteobacteria	Rickettsiales	Mitochondria			Mitochondria
DQ008712.1.1890	Bacteria;Proteobacteria;Alphaproteobacteria;Rickettsiales;Mitochondria	Silva	Bacteria	Proteobacteria	Alphaproteobacteria	Rickettsiales	Mitochondria			Mitochondria
DQ008714.1.1890	Bacteria;Proteobacteria;Alphaproteobacteria;Rickettsiales;Mitochondria	Silva	Bacteria	Proteobacteria	Alphaproteobacteria	Rickettsiales	Mitochondria			Mitochondria
DQ008716.1.2245	Bacteria;Proteobacteria;Alphaproteobacteria;Rickettsiales;Mitochondria	Silva	Bacteria	Proteobacteria	Alphaproteobacteria	Rickettsiales	Mitochondria			Mitochondria
DQ008717.1.2165	Bacteria;Proteobacteria;Alphaproteobacteria;Rickettsiales;Mitochondria	Silva	Bacteria	Proteobacteria	Alphaproteobacteria	Rickettsiales	Mitochondria			Mitochondria
DQ008718.1.1965	Bacteria;Proteobacteria;Alphaproteobacteria;Rickettsiales;Mitochondria	Silva	Bacteria	Proteobacteria	Alphaproteobacteria	Rickettsiales	Mitochondria			Mitochondria
DQ008720.1.2090	Bacteria;Proteobacteria;Alphaproteobacteria;Rickettsiales;Mitochondria	Silva	Bacteria	Proteobacteria	Alphaproteobacteria	Rickettsiales	Mitochondria			Mitochondria
DQ008722.1.1891	Bacteria;Proteobacteria;Alphaproteobacteria;Rickettsiales;Mitochondria	Silva	Bacteria	Proteobacteria	Alphaproteobacteria	Rickettsiales	Mitochondria			Mitochondria
DQ008723.1.1597	Bacteria;Proteobacteria;Alphaproteobacteria;Rickettsiales;Mitochondria	Silva	Bacteria	Proteobacteria	Alphaproteobacteria	Rickettsiales	Mitochondria			Mitochondria
DQ008724.1.1793	Bacteria;Proteobacteria;Alphaproteobacteria;Rickettsiales;Mitochondria	Silva	Bacteria	Proteobacteria	Alphaproteobacteria	Rickettsiales	Mitochondria			Mitochondria
DQ008725.1.1835	Bacteria;Proteobacteria;Alphaproteobacteria;Rickettsiales;Mitochondria	Silva	Bacteria	Proteobacteria	Alphaproteobacteria	Rickettsiales	Mitochondria			Mitochondria
DQ008726.1.1928	Bacteria;Proteobacteria;Alphaproteobacteria;Rickettsiales;Mitochondria	Silva	Bacteria	Proteobacteria	Alphaproteobacteria	Rickettsiales	Mitochondria			Mitochondria
DQ008728.1.1604	Bacteria;Proteobacteria;Alphaproteobacteria;Rickettsiales;Mitochondria	Silva	Bacteria	Proteobacteria	Alphaproteobacteria	Rickettsiales	Mitochondria			Mitochondria
DQ008729.1.2052	Bacteria;Proteobacteria;Alphaproteobacteria;Rickettsiales;Mitochondria	Silva	Bacteria	Proteobacteria	Alphaproteobacteria	Rickettsiales	Mitochondria			Mitochondria
DQ008730.1.1870	Bacteria;Proteobacteria;Alphaproteobacteria;Rickettsiales;Mitochondria	Silva	Bacteria	Proteobacteria	Alphaproteobacteria	Rickettsiales	Mitochondria			Mitochondria
DQ008732.1.1601	Bacteria;Proteobacteria;Alphaproteobacteria;Rickettsiales;Mitochondria	Silva	Bacteria	Proteobacteria	Alphaproteobacteria	Rickettsiales	Mitochondria			Mitochondria
DQ008733.1.2040	Bacteria;Proteobacteria;Alphaproteobacteria;Rickettsiales;Mitochondria	Silva	Bacteria	Proteobacteria	Alphaproteobacteria	Rickettsiales	Mitochondria			Mitochondria
DQ008734.1.1910	Bacteria;Proteobacteria;Alphaproteobacteria;Rickettsiales;Mitochondria	Silva	Bacteria	Proteobacteria	Alphaproteobacteria	Rickettsiales	Mitochondria			Mitochondria
DQ008735.1.1915	Bacteria;Proteobacteria;Alphaproteobacteria;Rickettsiales;Mitochondria	Silva	Bacteria	Proteobacteria	Alphaproteobacteria	Rickettsiales	Mitochondria			Mitochondria
DQ008737.1.1732	Bacteria;Proteobacteria;Alphaproteobacteria;Rickettsiales;Mitochondria	Silva	Bacteria	Proteobacteria	Alphaproteobacteria	Rickettsiales	Mitochondria			Mitochondria
DQ008739.1.1997	Bacteria;Proteobacteria;Alphaproteobacteria;Rickettsiales;Mitochondria	Silva	Bacteria	Proteobacteria	Alphaproteobacteria	Rickettsiales	Mitochondria			Mitochondria
DQ207726.8916.10360	Bacteria;Proteobacteria;Alphaproteobacteria;Rickettsiales;Mitochondria	Silva	Bacteria	Proteobacteria	Alphaproteobacteria	Rickettsiales	Mitochondria			Mitochondria
DQ217399.9051.10495	Bacteria;Proteobacteria;Alphaproteobacteria;Rickettsiales;Mitochondria	Silva	Bacteria	Proteobacteria	Alphaproteobacteria	Rickettsiales	Mitochondria			Mitochondria
DQ317004.1.1868	Bacteria;Proteobacteria;Alphaproteobacteria;Rickettsiales;Mitochondria	Silva	Bacteria	Proteobacteria	Alphaproteobacteria	Rickettsiales	Mitochondria			Mitochondria
DQ317007.1.1884	Bacteria;Proteobacteria;Alphaproteobacteria;Rickettsiales;Mitochondria	Silva	Bacteria	Proteobacteria	Alphaproteobacteria	Rickettsiales	Mitochondria			Mitochondria
DQ337071.1.1436	Bacteria;Proteobacteria;Alphaproteobacteria;Rickettsiales;Mitochondria	Silva	Bacteria	Proteobacteria	Alphaproteobacteria	Rickettsiales	Mitochondria			Mitochondria
DQ645537.376219.378169	Bacteria;Proteobacteria;Alphaproteobacteria;Rickettsiales;Mitochondria	Silva	Bacteria	Proteobacteria	Alphaproteobacteria	Rickettsiales	Mitochondria			Mitochondria
DQ832718.4608.6108	Bacteria;Proteobacteria;Alphaproteobacteria;Rickettsiales;Mitochondria	Silva	Bacteria	Proteobacteria	Alphaproteobacteria	Rickettsiales	Mitochondria			Mitochondria
DQ984518.233103.235063	Bacteria;Proteobacteria;Alphaproteobacteria;Rickettsiales;Mitochondria	Silva	Bacteria	Proteobacteria	Alphaproteobacteria	Rickettsiales	Mitochondria			Mitochondria
e1430d11cae3825f4e0f8584fd4712b5	Bacteria;Proteobacteria;Alphaproteobacteria;Rickettsiales;Mitochondria	Biofilm_query	Bacteria	Proteobacteria	Alphaproteobacteria	Rickettsiales	Mitochondria			Mitochondria
e2143e956bf1646e08b3fb1f019e01e5	Bacteria;Proteobacteria;Alphaproteobacteria;Rickettsiales;Mitochondria	Biofilm_query	Bacteria	Proteobacteria	Alphaproteobacteria	Rickettsiales	Mitochondria			Mitochondria
e22e50214b91228bf962da281ca23afb	Bacteria;Proteobacteria;Alphaproteobacteria;Rickettsiales;Mitochondria	Biofilm_query	Bacteria	Proteobacteria	Alphaproteobacteria	Rickettsiales	Mitochondria			Mitochondria
e258c89f0e46f106bb44b827fc2812e4	Bacteria;Proteobacteria;Alphaproteobacteria;Rickettsiales;Mitochondria	Biofilm_query	Bacteria	Proteobacteria	Alphaproteobacteria	Rickettsiales	Mitochondria			Mitochondria
e35d333c1cc749ec72e66513feb0e6b9	Bacteria;Proteobacteria;Alphaproteobacteria;Rickettsiales;Mitochondria	Biofilm_query	Bacteria	Proteobacteria	Alphaproteobacteria	Rickettsiales	Mitochondria			Mitochondria
e64b5e972b7eafff9272a534e21e5c34	Bacteria;Proteobacteria;Alphaproteobacteria;Rickettsiales;Mitochondria	Biofilm_query	Bacteria	Proteobacteria	Alphaproteobacteria	Rickettsiales	Mitochondria			Mitochondria
e7b9498a448eace2df0678de19716d23	Bacteria;Proteobacteria;Alphaproteobacteria;Rickettsiales;Mitochondria	Biofilm_query	Bacteria	Proteobacteria	Alphaproteobacteria	Rickettsiales	Mitochondria			Mitochondria
ec859c230a4852204c194ebea20808fc	Bacteria;Proteobacteria;Alphaproteobacteria;Rickettsiales;Mitochondria	Biofilm_query	Bacteria	Proteobacteria	Alphaproteobacteria	Rickettsiales	Mitochondria			Mitochondria
ecdd706ab5c9ffefab7ab18415223472	Bacteria;Proteobacteria;Alphaproteobacteria;Rickettsiales;Mitochondria	Biofilm_query	Bacteria	Proteobacteria	Alphaproteobacteria	Rickettsiales	Mitochondria			Mitochondria
ede7f8c673d32ab26538c5f3314a30ec	Bacteria;Proteobacteria;Alphaproteobacteria;Rickettsiales;Mitochondria	Biofilm_query	Bacteria	Proteobacteria	Alphaproteobacteria	Rickettsiales	Mitochondria			Mitochondria
EF463011.16737.19632	Bacteria;Proteobacteria;Alphaproteobacteria;Rickettsiales;Mitochondria	Silva	Bacteria	Proteobacteria	Alphaproteobacteria	Rickettsiales	Mitochondria			Mitochondria
EF667921.1.1448	Bacteria;Proteobacteria;Alphaproteobacteria;Rickettsiales;Mitochondria	Silva	Bacteria	Proteobacteria	Alphaproteobacteria	Rickettsiales	Mitochondria			Mitochondria
EH792211.55.1273	Bacteria;Proteobacteria;Alphaproteobacteria;Rickettsiales;Mitochondria	Silva	Bacteria	Proteobacteria	Alphaproteobacteria	Rickettsiales	Mitochondria			Mitochondria
EU100742.27324.28888	Bacteria;Proteobacteria;Alphaproteobacteria;Rickettsiales;Mitochondria	Silva	Bacteria	Proteobacteria	Alphaproteobacteria	Rickettsiales	Mitochondria			Mitochondria
EU431224.195908.197846	Bacteria;Proteobacteria;Alphaproteobacteria;Rickettsiales;Mitochondria	Silva	Bacteria	Proteobacteria	Alphaproteobacteria	Rickettsiales	Mitochondria			Mitochondria
EU491744.1.1436	Bacteria;Proteobacteria;Alphaproteobacteria;Rickettsiales;Mitochondria	Silva	Bacteria	Proteobacteria	Alphaproteobacteria	Rickettsiales	Mitochondria			Mitochondria
EU491849.1.1440	Bacteria;Proteobacteria;Alphaproteobacteria;Rickettsiales;Mitochondria	Silva	Bacteria	Proteobacteria	Alphaproteobacteria	Rickettsiales	Mitochondria			Mitochondria
EU660574.1258.3158	Bacteria;Proteobacteria;Alphaproteobacteria;Rickettsiales;Mitochondria	Silva	Bacteria	Proteobacteria	Alphaproteobacteria	Rickettsiales	Mitochondria			Mitochondria
EU703309.1.1373	Bacteria;Proteobacteria;Alphaproteobacteria;Rickettsiales;Mitochondria	Silva	Bacteria	Proteobacteria	Alphaproteobacteria	Rickettsiales	Mitochondria			Mitochondria
EU803581.1.1258	Bacteria;Proteobacteria;Alphaproteobacteria;Rickettsiales;Mitochondria	Silva	Bacteria	Proteobacteria	Alphaproteobacteria	Rickettsiales	Mitochondria			Mitochondria
EU978823.1.1444	Bacteria;Proteobacteria;Alphaproteobacteria;Rickettsiales;Mitochondria	Silva	Bacteria	Proteobacteria	Alphaproteobacteria	Rickettsiales	Mitochondria			Mitochondria
EU982414.1.1860	Bacteria;Proteobacteria;Alphaproteobacteria;Rickettsiales;Mitochondria	Silva	Bacteria	Proteobacteria	Alphaproteobacteria	Rickettsiales	Mitochondria			Mitochondria
f005d77ee38cff888d17b96bad1bf688	Bacteria;Proteobacteria;Alphaproteobacteria;Rickettsiales;Mitochondria	Biofilm_query	Bacteria	Proteobacteria	Alphaproteobacteria	Rickettsiales	Mitochondria			Mitochondria
f17a6811645c4ac69033d9319950f518	Bacteria;Proteobacteria;Alphaproteobacteria;Rickettsiales;Mitochondria	Biofilm_query	Bacteria	Proteobacteria	Alphaproteobacteria	Rickettsiales	Mitochondria			Mitochondria
f23fec20a607f59a2d7abadb7d14d6e3	Bacteria;Proteobacteria;Alphaproteobacteria;Rickettsiales;Mitochondria	Biofilm_query	Bacteria	Proteobacteria	Alphaproteobacteria	Rickettsiales	Mitochondria			Mitochondria
f3fb4b9e463c0d432511c90ca51a9d29	Bacteria;Proteobacteria;Alphaproteobacteria;Rickettsiales;Mitochondria	Biofilm_query	Bacteria	Proteobacteria	Alphaproteobacteria	Rickettsiales	Mitochondria			Mitochondria
f4769cfc492e62b54b8cbcbc7ab9bfb5	Bacteria;Proteobacteria;Alphaproteobacteria;Rickettsiales;Mitochondria	Biofilm_query	Bacteria	Proteobacteria	Alphaproteobacteria	Rickettsiales	Mitochondria			Mitochondria
f64f9a3425104e3159901fb696e2a570	Bacteria;Proteobacteria;Alphaproteobacteria;Rickettsiales;Mitochondria	Biofilm_query	Bacteria	Proteobacteria	Alphaproteobacteria	Rickettsiales	Mitochondria			Mitochondria
fab240083ad9dbb09f4675870547b6a3	Bacteria;Proteobacteria;Alphaproteobacteria;Rickettsiales;Mitochondria	Biofilm_query	Bacteria	Proteobacteria	Alphaproteobacteria	Rickettsiales	Mitochondria			Mitochondria
FAOM01019013.54873.56799	Bacteria;Proteobacteria;Alphaproteobacteria;Rickettsiales;Mitochondria	Silva	Bacteria	Proteobacteria	Alphaproteobacteria	Rickettsiales	Mitochondria			Mitochondria
FAOM01023983.1.1336	Bacteria;Proteobacteria;Alphaproteobacteria;Rickettsiales;Mitochondria	Silva	Bacteria	Proteobacteria	Alphaproteobacteria	Rickettsiales	Mitochondria			Mitochondria
FAOM01030727.52113.53844	Bacteria;Proteobacteria;Alphaproteobacteria;Rickettsiales;Mitochondria	Silva	Bacteria	Proteobacteria	Alphaproteobacteria	Rickettsiales	Mitochondria			Mitochondria
FAOM01042723.121.1505	Bacteria;Proteobacteria;Alphaproteobacteria;Rickettsiales;Mitochondria	Silva	Bacteria	Proteobacteria	Alphaproteobacteria	Rickettsiales	Mitochondria			Mitochondria
FAOM01131636.499.2437	Bacteria;Proteobacteria;Alphaproteobacteria;Rickettsiales;Mitochondria	Silva	Bacteria	Proteobacteria	Alphaproteobacteria	Rickettsiales	Mitochondria			Mitochondria
FAOM01132172.40715.41921	Bacteria;Proteobacteria;Alphaproteobacteria;Rickettsiales;Mitochondria	Silva	Bacteria	Proteobacteria	Alphaproteobacteria	Rickettsiales	Mitochondria			Mitochondria
FAOM01133040.24036.25819	Bacteria;Proteobacteria;Alphaproteobacteria;Rickettsiales;Mitochondria	Silva	Bacteria	Proteobacteria	Alphaproteobacteria	Rickettsiales	Mitochondria			Mitochondria
FAOM01158642.67832.69764	Bacteria;Proteobacteria;Alphaproteobacteria;Rickettsiales;Mitochondria	Silva	Bacteria	Proteobacteria	Alphaproteobacteria	Rickettsiales	Mitochondria			Mitochondria
FAOM01160249.35859.37262	Bacteria;Proteobacteria;Alphaproteobacteria;Rickettsiales;Mitochondria	Silva	Bacteria	Proteobacteria	Alphaproteobacteria	Rickettsiales	Mitochondria			Mitochondria
FAOM01202276.1762.3181	Bacteria;Proteobacteria;Alphaproteobacteria;Rickettsiales;Mitochondria	Silva	Bacteria	Proteobacteria	Alphaproteobacteria	Rickettsiales	Mitochondria			Mitochondria
FAOM01212118.72.1967	Bacteria;Proteobacteria;Alphaproteobacteria;Rickettsiales;Mitochondria	Silva	Bacteria	Proteobacteria	Alphaproteobacteria	Rickettsiales	Mitochondria			Mitochondria
FAOM01222325.37558.39489	Bacteria;Proteobacteria;Alphaproteobacteria;Rickettsiales;Mitochondria	Silva	Bacteria	Proteobacteria	Alphaproteobacteria	Rickettsiales	Mitochondria			Mitochondria
FAOM01271808.51672.53311	Bacteria;Proteobacteria;Alphaproteobacteria;Rickettsiales;Mitochondria	Silva	Bacteria	Proteobacteria	Alphaproteobacteria	Rickettsiales	Mitochondria			Mitochondria
FAOM01289825.38867.40153	Bacteria;Proteobacteria;Alphaproteobacteria;Rickettsiales;Mitochondria	Silva	Bacteria	Proteobacteria	Alphaproteobacteria	Rickettsiales	Mitochondria			Mitochondria
FAOM01292708.10500.12428	Bacteria;Proteobacteria;Alphaproteobacteria;Rickettsiales;Mitochondria	Silva	Bacteria	Proteobacteria	Alphaproteobacteria	Rickettsiales	Mitochondria			Mitochondria
FAOM01293113.3213.5134	Bacteria;Proteobacteria;Alphaproteobacteria;Rickettsiales;Mitochondria	Silva	Bacteria	Proteobacteria	Alphaproteobacteria	Rickettsiales	Mitochondria			Mitochondria
FAOM01293195.4730.6489	Bacteria;Proteobacteria;Alphaproteobacteria;Rickettsiales;Mitochondria	Silva	Bacteria	Proteobacteria	Alphaproteobacteria	Rickettsiales	Mitochondria			Mitochondria
FAOM01293542.1341.3250	Bacteria;Proteobacteria;Alphaproteobacteria;Rickettsiales;Mitochondria	Silva	Bacteria	Proteobacteria	Alphaproteobacteria	Rickettsiales	Mitochondria			Mitochondria
FAOM01293895.3389.5320	Bacteria;Proteobacteria;Alphaproteobacteria;Rickettsiales;Mitochondria	Silva	Bacteria	Proteobacteria	Alphaproteobacteria	Rickettsiales	Mitochondria			Mitochondria
FAOM01331953.4602.5938	Bacteria;Proteobacteria;Alphaproteobacteria;Rickettsiales;Mitochondria	Silva	Bacteria	Proteobacteria	Alphaproteobacteria	Rickettsiales	Mitochondria			Mitochondria
FAOM01343159.40896.42825	Bacteria;Proteobacteria;Alphaproteobacteria;Rickettsiales;Mitochondria	Silva	Bacteria	Proteobacteria	Alphaproteobacteria	Rickettsiales	Mitochondria			Mitochondria
FAOM01347088.3395.5323	Bacteria;Proteobacteria;Alphaproteobacteria;Rickettsiales;Mitochondria	Silva	Bacteria	Proteobacteria	Alphaproteobacteria	Rickettsiales	Mitochondria			Mitochondria
FAOM01364381.3367.5294	Bacteria;Proteobacteria;Alphaproteobacteria;Rickettsiales;Mitochondria	Silva	Bacteria	Proteobacteria	Alphaproteobacteria	Rickettsiales	Mitochondria			Mitochondria
FAOM01423373.17867.19794	Bacteria;Proteobacteria;Alphaproteobacteria;Rickettsiales;Mitochondria	Silva	Bacteria	Proteobacteria	Alphaproteobacteria	Rickettsiales	Mitochondria			Mitochondria
FAOM01501363.1198.2532	Bacteria;Proteobacteria;Alphaproteobacteria;Rickettsiales;Mitochondria	Silva	Bacteria	Proteobacteria	Alphaproteobacteria	Rickettsiales	Mitochondria			Mitochondria
FAOM01504831.3143.4979	Bacteria;Proteobacteria;Alphaproteobacteria;Rickettsiales;Mitochondria	Silva	Bacteria	Proteobacteria	Alphaproteobacteria	Rickettsiales	Mitochondria			Mitochondria
FAOM01513294.108676.110603	Bacteria;Proteobacteria;Alphaproteobacteria;Rickettsiales;Mitochondria	Silva	Bacteria	Proteobacteria	Alphaproteobacteria	Rickettsiales	Mitochondria			Mitochondria
FAOM01513785.31949.33882	Bacteria;Proteobacteria;Alphaproteobacteria;Rickettsiales;Mitochondria	Silva	Bacteria	Proteobacteria	Alphaproteobacteria	Rickettsiales	Mitochondria			Mitochondria
FAOM01521046.434.1853	Bacteria;Proteobacteria;Alphaproteobacteria;Rickettsiales;Mitochondria	Silva	Bacteria	Proteobacteria	Alphaproteobacteria	Rickettsiales	Mitochondria			Mitochondria
FAOM01528636.19466.20946	Bacteria;Proteobacteria;Alphaproteobacteria;Rickettsiales;Mitochondria	Silva	Bacteria	Proteobacteria	Alphaproteobacteria	Rickettsiales	Mitochondria			Mitochondria
FAOM01621703.94966.96403	Bacteria;Proteobacteria;Alphaproteobacteria;Rickettsiales;Mitochondria	Silva	Bacteria	Proteobacteria	Alphaproteobacteria	Rickettsiales	Mitochondria			Mitochondria
FAOM01662808.844.2445	Bacteria;Proteobacteria;Alphaproteobacteria;Rickettsiales;Mitochondria	Silva	Bacteria	Proteobacteria	Alphaproteobacteria	Rickettsiales	Mitochondria			Mitochondria
fb20a9315a49b1766a4089506d08f6f1	Bacteria;Proteobacteria;Alphaproteobacteria;Rickettsiales;Mitochondria	Biofilm_query	Bacteria	Proteobacteria	Alphaproteobacteria	Rickettsiales	Mitochondria			Mitochondria
fe59e67f8f0c412e0fc2b59c3d64daa3	Bacteria;Proteobacteria;Alphaproteobacteria;Rickettsiales;Mitochondria	Biofilm_query	Bacteria	Proteobacteria	Alphaproteobacteria	Rickettsiales	Mitochondria			Mitochondria
FJ203514.1.1314	Bacteria;Proteobacteria;Alphaproteobacteria;Rickettsiales;Mitochondria	Silva	Bacteria	Proteobacteria	Alphaproteobacteria	Rickettsiales	Mitochondria			Mitochondria
FJ203569.1.1293	Bacteria;Proteobacteria;Alphaproteobacteria;Rickettsiales;Mitochondria	Silva	Bacteria	Proteobacteria	Alphaproteobacteria	Rickettsiales	Mitochondria			Mitochondria
FJ385027.22055.23475	Bacteria;Proteobacteria;Alphaproteobacteria;Rickettsiales;Mitochondria	Silva	Bacteria	Proteobacteria	Alphaproteobacteria	Rickettsiales	Mitochondria			Mitochondria
FJ385028.26302.27728	Bacteria;Proteobacteria;Alphaproteobacteria;Rickettsiales;Mitochondria	Silva	Bacteria	Proteobacteria	Alphaproteobacteria	Rickettsiales	Mitochondria			Mitochondria
FJ385029.21864.23284	Bacteria;Proteobacteria;Alphaproteobacteria;Rickettsiales;Mitochondria	Silva	Bacteria	Proteobacteria	Alphaproteobacteria	Rickettsiales	Mitochondria			Mitochondria
FJ385030.21716.23128	Bacteria;Proteobacteria;Alphaproteobacteria;Rickettsiales;Mitochondria	Silva	Bacteria	Proteobacteria	Alphaproteobacteria	Rickettsiales	Mitochondria			Mitochondria
FJ390841.13321.15073	Bacteria;Proteobacteria;Alphaproteobacteria;Rickettsiales;Mitochondria	Silva	Bacteria	Proteobacteria	Alphaproteobacteria	Rickettsiales	Mitochondria			Mitochondria
FJ478621.1.1460	Bacteria;Proteobacteria;Alphaproteobacteria;Rickettsiales;Mitochondria	Silva	Bacteria	Proteobacteria	Alphaproteobacteria	Rickettsiales	Mitochondria			Mitochondria
FJ517746.1.1504	Bacteria;Proteobacteria;Alphaproteobacteria;Rickettsiales;Mitochondria	Silva	Bacteria	Proteobacteria	Alphaproteobacteria	Rickettsiales	Mitochondria			Mitochondria
FJ602408.1.1407	Bacteria;Proteobacteria;Alphaproteobacteria;Rickettsiales;Mitochondria	Silva	Bacteria	Proteobacteria	Alphaproteobacteria	Rickettsiales	Mitochondria			Mitochondria
FJ612269.1.1405	Bacteria;Proteobacteria;Alphaproteobacteria;Rickettsiales;Mitochondria	Silva	Bacteria	Proteobacteria	Alphaproteobacteria	Rickettsiales	Mitochondria			Mitochondria
FJ628360.5843.7595	Bacteria;Proteobacteria;Alphaproteobacteria;Rickettsiales;Mitochondria	Silva	Bacteria	Proteobacteria	Alphaproteobacteria	Rickettsiales	Mitochondria			Mitochondria
FJ744822.1.1336	Bacteria;Proteobacteria;Alphaproteobacteria;Rickettsiales;Mitochondria	Silva	Bacteria	Proteobacteria	Alphaproteobacteria	Rickettsiales	Mitochondria			Mitochondria
FJ744890.1.1306	Bacteria;Proteobacteria;Alphaproteobacteria;Rickettsiales;Mitochondria	Silva	Bacteria	Proteobacteria	Alphaproteobacteria	Rickettsiales	Mitochondria			Mitochondria
FJ744961.1.1302	Bacteria;Proteobacteria;Alphaproteobacteria;Rickettsiales;Mitochondria	Silva	Bacteria	Proteobacteria	Alphaproteobacteria	Rickettsiales	Mitochondria			Mitochondria
FJ745099.1.1304	Bacteria;Proteobacteria;Alphaproteobacteria;Rickettsiales;Mitochondria	Silva	Bacteria	Proteobacteria	Alphaproteobacteria	Rickettsiales	Mitochondria			Mitochondria
FJ849169.1.1286	Bacteria;Proteobacteria;Alphaproteobacteria;Rickettsiales;Mitochondria	Silva	Bacteria	Proteobacteria	Alphaproteobacteria	Rickettsiales	Mitochondria			Mitochondria
FJ849261.1.1523	Bacteria;Proteobacteria;Alphaproteobacteria;Rickettsiales;Mitochondria	Silva	Bacteria	Proteobacteria	Alphaproteobacteria	Rickettsiales	Mitochondria			Mitochondria
FJ849319.1.1283	Bacteria;Proteobacteria;Alphaproteobacteria;Rickettsiales;Mitochondria	Silva	Bacteria	Proteobacteria	Alphaproteobacteria	Rickettsiales	Mitochondria			Mitochondria
FJ873264.1.1294	Bacteria;Proteobacteria;Alphaproteobacteria;Rickettsiales;Mitochondria	Silva	Bacteria	Proteobacteria	Alphaproteobacteria	Rickettsiales	Mitochondria			Mitochondria
FJ901808.1.1344	Bacteria;Proteobacteria;Alphaproteobacteria;Rickettsiales;Mitochondria	Silva	Bacteria	Proteobacteria	Alphaproteobacteria	Rickettsiales	Mitochondria			Mitochondria
FJ999595.1.1288	Bacteria;Proteobacteria;Alphaproteobacteria;Rickettsiales;Mitochondria	Silva	Bacteria	Proteobacteria	Alphaproteobacteria	Rickettsiales	Mitochondria			Mitochondria
FJ999600.1.1271	Bacteria;Proteobacteria;Alphaproteobacteria;Rickettsiales;Mitochondria	Silva	Bacteria	Proteobacteria	Alphaproteobacteria	Rickettsiales	Mitochondria			Mitochondria
FJ999996.142024.143998	Bacteria;Proteobacteria;Alphaproteobacteria;Rickettsiales;Mitochondria	Silva	Bacteria	Proteobacteria	Alphaproteobacteria	Rickettsiales	Mitochondria			Mitochondria
FLKO01000001.379054.381089	Bacteria;Proteobacteria;Alphaproteobacteria;Rickettsiales;Mitochondria	Silva	Bacteria	Proteobacteria	Alphaproteobacteria	Rickettsiales	Mitochondria			Mitochondria
FM179380.206052.208197	Bacteria;Proteobacteria;Alphaproteobacteria;Rickettsiales;Mitochondria	Silva	Bacteria	Proteobacteria	Alphaproteobacteria	Rickettsiales	Mitochondria			Mitochondria
FMIL01000303.522.1954	Bacteria;Proteobacteria;Alphaproteobacteria;Rickettsiales;Mitochondria	Silva	Bacteria	Proteobacteria	Alphaproteobacteria	Rickettsiales	Mitochondria			Mitochondria
FN645450.659678.661612	Bacteria;Proteobacteria;Alphaproteobacteria;Rickettsiales;Mitochondria	Silva	Bacteria	Proteobacteria	Alphaproteobacteria	Rickettsiales	Mitochondria			Mitochondria
FPLK01002650.11.1478	Bacteria;Proteobacteria;Alphaproteobacteria;Rickettsiales;Mitochondria	Silva	Bacteria	Proteobacteria	Alphaproteobacteria	Rickettsiales	Mitochondria			Mitochondria
FPLL01002308.15.1486	Bacteria;Proteobacteria;Alphaproteobacteria;Rickettsiales;Mitochondria	Silva	Bacteria	Proteobacteria	Alphaproteobacteria	Rickettsiales	Mitochondria			Mitochondria
FPLL01006181.13.1493	Bacteria;Proteobacteria;Alphaproteobacteria;Rickettsiales;Mitochondria	Silva	Bacteria	Proteobacteria	Alphaproteobacteria	Rickettsiales	Mitochondria			Mitochondria
FPLL01006513.12.1474	Bacteria;Proteobacteria;Alphaproteobacteria;Rickettsiales;Mitochondria	Silva	Bacteria	Proteobacteria	Alphaproteobacteria	Rickettsiales	Mitochondria			Mitochondria
FPLL01007970.1.1334	Bacteria;Proteobacteria;Alphaproteobacteria;Rickettsiales;Mitochondria	Silva	Bacteria	Proteobacteria	Alphaproteobacteria	Rickettsiales	Mitochondria			Mitochondria
FPLP01001880.11.1309	Bacteria;Proteobacteria;Alphaproteobacteria;Rickettsiales;Mitochondria	Silva	Bacteria	Proteobacteria	Alphaproteobacteria	Rickettsiales	Mitochondria			Mitochondria
FPLS01007638.18.1486	Bacteria;Proteobacteria;Alphaproteobacteria;Rickettsiales;Mitochondria	Silva	Bacteria	Proteobacteria	Alphaproteobacteria	Rickettsiales	Mitochondria			Mitochondria
FPLS01036239.1.1232	Bacteria;Proteobacteria;Alphaproteobacteria;Rickettsiales;Mitochondria	Silva	Bacteria	Proteobacteria	Alphaproteobacteria	Rickettsiales	Mitochondria			Mitochondria
FPLS01045968.1.1432	Bacteria;Proteobacteria;Alphaproteobacteria;Rickettsiales;Mitochondria	Silva	Bacteria	Proteobacteria	Alphaproteobacteria	Rickettsiales	Mitochondria			Mitochondria
FPLS01050251.34.1422	Bacteria;Proteobacteria;Alphaproteobacteria;Rickettsiales;Mitochondria	Silva	Bacteria	Proteobacteria	Alphaproteobacteria	Rickettsiales	Mitochondria			Mitochondria
FTPI01089489.133312.135222	Bacteria;Proteobacteria;Alphaproteobacteria;Rickettsiales;Mitochondria	Silva	Bacteria	Proteobacteria	Alphaproteobacteria	Rickettsiales	Mitochondria			Mitochondria
FUFK010855224.2.1289	Bacteria;Proteobacteria;Alphaproteobacteria;Rickettsiales;Mitochondria	Silva	Bacteria	Proteobacteria	Alphaproteobacteria	Rickettsiales	Mitochondria			Mitochondria
GABH01006691.590.2223	Bacteria;Proteobacteria;Alphaproteobacteria;Rickettsiales;Mitochondria	Silva	Bacteria	Proteobacteria	Alphaproteobacteria	Rickettsiales	Mitochondria			Mitochondria
GABH01030550.1133.2448	Bacteria;Proteobacteria;Alphaproteobacteria;Rickettsiales;Mitochondria	Silva	Bacteria	Proteobacteria	Alphaproteobacteria	Rickettsiales	Mitochondria			Mitochondria
GABH01030551.590.2449	Bacteria;Proteobacteria;Alphaproteobacteria;Rickettsiales;Mitochondria	Silva	Bacteria	Proteobacteria	Alphaproteobacteria	Rickettsiales	Mitochondria			Mitochondria
GAHU01000049.6446.8400	Bacteria;Proteobacteria;Alphaproteobacteria;Rickettsiales;Mitochondria	Silva	Bacteria	Proteobacteria	Alphaproteobacteria	Rickettsiales	Mitochondria			Mitochondria
GAJE01006253.263.2200	Bacteria;Proteobacteria;Alphaproteobacteria;Rickettsiales;Mitochondria	Silva	Bacteria	Proteobacteria	Alphaproteobacteria	Rickettsiales	Mitochondria			Mitochondria
GAKD01007010.2.1454	Bacteria;Proteobacteria;Alphaproteobacteria;Rickettsiales;Mitochondria	Silva	Bacteria	Proteobacteria	Alphaproteobacteria	Rickettsiales	Mitochondria			Mitochondria
GALD01025849.4144.6089	Bacteria;Proteobacteria;Alphaproteobacteria;Rickettsiales;Mitochondria	Silva	Bacteria	Proteobacteria	Alphaproteobacteria	Rickettsiales	Mitochondria			Mitochondria
GAMA01006055.421.2331	Bacteria;Proteobacteria;Alphaproteobacteria;Rickettsiales;Mitochondria	Silva	Bacteria	Proteobacteria	Alphaproteobacteria	Rickettsiales	Mitochondria			Mitochondria
GANK01000167.4423.6329	Bacteria;Proteobacteria;Alphaproteobacteria;Rickettsiales;Mitochondria	Silva	Bacteria	Proteobacteria	Alphaproteobacteria	Rickettsiales	Mitochondria			Mitochondria
GAON01156409.139.1558	Bacteria;Proteobacteria;Alphaproteobacteria;Rickettsiales;Mitochondria	Silva	Bacteria	Proteobacteria	Alphaproteobacteria	Rickettsiales	Mitochondria			Mitochondria
GAON01156412.139.1517	Bacteria;Proteobacteria;Alphaproteobacteria;Rickettsiales;Mitochondria	Silva	Bacteria	Proteobacteria	Alphaproteobacteria	Rickettsiales	Mitochondria			Mitochondria
GAOO01000153.234.2243	Bacteria;Proteobacteria;Alphaproteobacteria;Rickettsiales;Mitochondria	Silva	Bacteria	Proteobacteria	Alphaproteobacteria	Rickettsiales	Mitochondria			Mitochondria
GAOT01033172.5868.7405	Bacteria;Proteobacteria;Alphaproteobacteria;Rickettsiales;Mitochondria	Silva	Bacteria	Proteobacteria	Alphaproteobacteria	Rickettsiales	Mitochondria			Mitochondria
GAOT01033175.1.1488	Bacteria;Proteobacteria;Alphaproteobacteria;Rickettsiales;Mitochondria	Silva	Bacteria	Proteobacteria	Alphaproteobacteria	Rickettsiales	Mitochondria			Mitochondria
GAOT01033177.1.1358	Bacteria;Proteobacteria;Alphaproteobacteria;Rickettsiales;Mitochondria	Silva	Bacteria	Proteobacteria	Alphaproteobacteria	Rickettsiales	Mitochondria			Mitochondria
GAPX01000009.1139.2650	Bacteria;Proteobacteria;Alphaproteobacteria;Rickettsiales;Mitochondria	Silva	Bacteria	Proteobacteria	Alphaproteobacteria	Rickettsiales	Mitochondria			Mitochondria
GAPZ01000013.146.2054	Bacteria;Proteobacteria;Alphaproteobacteria;Rickettsiales;Mitochondria	Silva	Bacteria	Proteobacteria	Alphaproteobacteria	Rickettsiales	Mitochondria			Mitochondria
GAQD01002876.269.2277	Bacteria;Proteobacteria;Alphaproteobacteria;Rickettsiales;Mitochondria	Silva	Bacteria	Proteobacteria	Alphaproteobacteria	Rickettsiales	Mitochondria			Mitochondria
GARE01001088.846.2317	Bacteria;Proteobacteria;Alphaproteobacteria;Rickettsiales;Mitochondria	Silva	Bacteria	Proteobacteria	Alphaproteobacteria	Rickettsiales	Mitochondria			Mitochondria
GARE01027908.637.2531	Bacteria;Proteobacteria;Alphaproteobacteria;Rickettsiales;Mitochondria	Silva	Bacteria	Proteobacteria	Alphaproteobacteria	Rickettsiales	Mitochondria			Mitochondria
GARE01027910.637.2522	Bacteria;Proteobacteria;Alphaproteobacteria;Rickettsiales;Mitochondria	Silva	Bacteria	Proteobacteria	Alphaproteobacteria	Rickettsiales	Mitochondria			Mitochondria
GARO01012558.40.1514	Bacteria;Proteobacteria;Alphaproteobacteria;Rickettsiales;Mitochondria	Silva	Bacteria	Proteobacteria	Alphaproteobacteria	Rickettsiales	Mitochondria			Mitochondria
GASZ01002509.15.1691	Bacteria;Proteobacteria;Alphaproteobacteria;Rickettsiales;Mitochondria	Silva	Bacteria	Proteobacteria	Alphaproteobacteria	Rickettsiales	Mitochondria			Mitochondria
GAWA01001805.185.2022	Bacteria;Proteobacteria;Alphaproteobacteria;Rickettsiales;Mitochondria	Silva	Bacteria	Proteobacteria	Alphaproteobacteria	Rickettsiales	Mitochondria			Mitochondria
GAWA01001806.185.1738	Bacteria;Proteobacteria;Alphaproteobacteria;Rickettsiales;Mitochondria	Silva	Bacteria	Proteobacteria	Alphaproteobacteria	Rickettsiales	Mitochondria			Mitochondria
GAXU01015510.5531.7037	Bacteria;Proteobacteria;Alphaproteobacteria;Rickettsiales;Mitochondria	Silva	Bacteria	Proteobacteria	Alphaproteobacteria	Rickettsiales	Mitochondria			Mitochondria
GAYR01026360.62.1864	Bacteria;Proteobacteria;Alphaproteobacteria;Rickettsiales;Mitochondria	Silva	Bacteria	Proteobacteria	Alphaproteobacteria	Rickettsiales	Mitochondria			Mitochondria
GAYR01026362.62.2014	Bacteria;Proteobacteria;Alphaproteobacteria;Rickettsiales;Mitochondria	Silva	Bacteria	Proteobacteria	Alphaproteobacteria	Rickettsiales	Mitochondria			Mitochondria
GAYT01006645.639.2546	Bacteria;Proteobacteria;Alphaproteobacteria;Rickettsiales;Mitochondria	Silva	Bacteria	Proteobacteria	Alphaproteobacteria	Rickettsiales	Mitochondria			Mitochondria
GBEF01033129.387.2275	Bacteria;Proteobacteria;Alphaproteobacteria;Rickettsiales;Mitochondria	Silva	Bacteria	Proteobacteria	Alphaproteobacteria	Rickettsiales	Mitochondria			Mitochondria
GBEF01033134.387.1880	Bacteria;Proteobacteria;Alphaproteobacteria;Rickettsiales;Mitochondria	Silva	Bacteria	Proteobacteria	Alphaproteobacteria	Rickettsiales	Mitochondria			Mitochondria
GBEF01033139.387.1856	Bacteria;Proteobacteria;Alphaproteobacteria;Rickettsiales;Mitochondria	Silva	Bacteria	Proteobacteria	Alphaproteobacteria	Rickettsiales	Mitochondria			Mitochondria
GBEF01033141.387.1869	Bacteria;Proteobacteria;Alphaproteobacteria;Rickettsiales;Mitochondria	Silva	Bacteria	Proteobacteria	Alphaproteobacteria	Rickettsiales	Mitochondria			Mitochondria
GBEF01033144.387.1845	Bacteria;Proteobacteria;Alphaproteobacteria;Rickettsiales;Mitochondria	Silva	Bacteria	Proteobacteria	Alphaproteobacteria	Rickettsiales	Mitochondria			Mitochondria
GBEK01000014.3661.5196	Bacteria;Proteobacteria;Alphaproteobacteria;Rickettsiales;Mitochondria	Silva	Bacteria	Proteobacteria	Alphaproteobacteria	Rickettsiales	Mitochondria			Mitochondria
GBEN01014920.3.1791	Bacteria;Proteobacteria;Alphaproteobacteria;Rickettsiales;Mitochondria	Silva	Bacteria	Proteobacteria	Alphaproteobacteria	Rickettsiales	Mitochondria			Mitochondria
GBEZ01005640.1.1360	Bacteria;Proteobacteria;Alphaproteobacteria;Rickettsiales;Mitochondria	Silva	Bacteria	Proteobacteria	Alphaproteobacteria	Rickettsiales	Mitochondria			Mitochondria
GBFN01000035.7549.9050	Bacteria;Proteobacteria;Alphaproteobacteria;Rickettsiales;Mitochondria	Silva	Bacteria	Proteobacteria	Alphaproteobacteria	Rickettsiales	Mitochondria			Mitochondria
GBGZ01006618.24.1482	Bacteria;Proteobacteria;Alphaproteobacteria;Rickettsiales;Mitochondria	Silva	Bacteria	Proteobacteria	Alphaproteobacteria	Rickettsiales	Mitochondria			Mitochondria
GBGZ01012380.1360.3387	Bacteria;Proteobacteria;Alphaproteobacteria;Rickettsiales;Mitochondria	Silva	Bacteria	Proteobacteria	Alphaproteobacteria	Rickettsiales	Mitochondria			Mitochondria
GBGZ01012381.1360.3353	Bacteria;Proteobacteria;Alphaproteobacteria;Rickettsiales;Mitochondria	Silva	Bacteria	Proteobacteria	Alphaproteobacteria	Rickettsiales	Mitochondria			Mitochondria
GBGZ01012382.1360.2968	Bacteria;Proteobacteria;Alphaproteobacteria;Rickettsiales;Mitochondria	Silva	Bacteria	Proteobacteria	Alphaproteobacteria	Rickettsiales	Mitochondria			Mitochondria
GBGZ01012383.41.1578	Bacteria;Proteobacteria;Alphaproteobacteria;Rickettsiales;Mitochondria	Silva	Bacteria	Proteobacteria	Alphaproteobacteria	Rickettsiales	Mitochondria			Mitochondria
GBGZ01012384.41.2023	Bacteria;Proteobacteria;Alphaproteobacteria;Rickettsiales;Mitochondria	Silva	Bacteria	Proteobacteria	Alphaproteobacteria	Rickettsiales	Mitochondria			Mitochondria
GBGZ01012385.45.2017	Bacteria;Proteobacteria;Alphaproteobacteria;Rickettsiales;Mitochondria	Silva	Bacteria	Proteobacteria	Alphaproteobacteria	Rickettsiales	Mitochondria			Mitochondria
GBGZ01012386.45.1982	Bacteria;Proteobacteria;Alphaproteobacteria;Rickettsiales;Mitochondria	Silva	Bacteria	Proteobacteria	Alphaproteobacteria	Rickettsiales	Mitochondria			Mitochondria
GBGZ01012387.41.2021	Bacteria;Proteobacteria;Alphaproteobacteria;Rickettsiales;Mitochondria	Silva	Bacteria	Proteobacteria	Alphaproteobacteria	Rickettsiales	Mitochondria			Mitochondria
GBGZ01012389.294.2250	Bacteria;Proteobacteria;Alphaproteobacteria;Rickettsiales;Mitochondria	Silva	Bacteria	Proteobacteria	Alphaproteobacteria	Rickettsiales	Mitochondria			Mitochondria
GBHI01072571.999.2904	Bacteria;Proteobacteria;Alphaproteobacteria;Rickettsiales;Mitochondria	Silva	Bacteria	Proteobacteria	Alphaproteobacteria	Rickettsiales	Mitochondria			Mitochondria
GBHJ01000202.568.1799	Bacteria;Proteobacteria;Alphaproteobacteria;Rickettsiales;Mitochondria	Silva	Bacteria	Proteobacteria	Alphaproteobacteria	Rickettsiales	Mitochondria			Mitochondria
GBHJ01000203.626.2611	Bacteria;Proteobacteria;Alphaproteobacteria;Rickettsiales;Mitochondria	Silva	Bacteria	Proteobacteria	Alphaproteobacteria	Rickettsiales	Mitochondria			Mitochondria
GBHK01015628.2.1871	Bacteria;Proteobacteria;Alphaproteobacteria;Rickettsiales;Mitochondria	Silva	Bacteria	Proteobacteria	Alphaproteobacteria	Rickettsiales	Mitochondria			Mitochondria
GBJG01001274.1.1603	Bacteria;Proteobacteria;Alphaproteobacteria;Rickettsiales;Mitochondria	Silva	Bacteria	Proteobacteria	Alphaproteobacteria	Rickettsiales	Mitochondria			Mitochondria
GBJO01006375.1043.2948	Bacteria;Proteobacteria;Alphaproteobacteria;Rickettsiales;Mitochondria	Silva	Bacteria	Proteobacteria	Alphaproteobacteria	Rickettsiales	Mitochondria			Mitochondria
GBJO01012550.108.1421	Bacteria;Proteobacteria;Alphaproteobacteria;Rickettsiales;Mitochondria	Silva	Bacteria	Proteobacteria	Alphaproteobacteria	Rickettsiales	Mitochondria			Mitochondria
GBJZ01053583.177.1521	Bacteria;Proteobacteria;Alphaproteobacteria;Rickettsiales;Mitochondria	Silva	Bacteria	Proteobacteria	Alphaproteobacteria	Rickettsiales	Mitochondria			Mitochondria
GBJZ01053705.503.2425	Bacteria;Proteobacteria;Alphaproteobacteria;Rickettsiales;Mitochondria	Silva	Bacteria	Proteobacteria	Alphaproteobacteria	Rickettsiales	Mitochondria			Mitochondria
GBJZ01053709.303.2214	Bacteria;Proteobacteria;Alphaproteobacteria;Rickettsiales;Mitochondria	Silva	Bacteria	Proteobacteria	Alphaproteobacteria	Rickettsiales	Mitochondria			Mitochondria
GBKP01035361.15.1522	Bacteria;Proteobacteria;Alphaproteobacteria;Rickettsiales;Mitochondria	Silva	Bacteria	Proteobacteria	Alphaproteobacteria	Rickettsiales	Mitochondria			Mitochondria
GBKQ01000069.205.2094	Bacteria;Proteobacteria;Alphaproteobacteria;Rickettsiales;Mitochondria	Silva	Bacteria	Proteobacteria	Alphaproteobacteria	Rickettsiales	Mitochondria			Mitochondria
GBKS01028871.5541.7395	Bacteria;Proteobacteria;Alphaproteobacteria;Rickettsiales;Mitochondria	Silva	Bacteria	Proteobacteria	Alphaproteobacteria	Rickettsiales	Mitochondria			Mitochondria
GBRP01004563.375.1882	Bacteria;Proteobacteria;Alphaproteobacteria;Rickettsiales;Mitochondria	Silva	Bacteria	Proteobacteria	Alphaproteobacteria	Rickettsiales	Mitochondria			Mitochondria
GBRP01004564.375.1881	Bacteria;Proteobacteria;Alphaproteobacteria;Rickettsiales;Mitochondria	Silva	Bacteria	Proteobacteria	Alphaproteobacteria	Rickettsiales	Mitochondria			Mitochondria
GBRV01007738.2151.4123	Bacteria;Proteobacteria;Alphaproteobacteria;Rickettsiales;Mitochondria	Silva	Bacteria	Proteobacteria	Alphaproteobacteria	Rickettsiales	Mitochondria			Mitochondria
GBSP01001762.22.1459	Bacteria;Proteobacteria;Alphaproteobacteria;Rickettsiales;Mitochondria	Silva	Bacteria	Proteobacteria	Alphaproteobacteria	Rickettsiales	Mitochondria			Mitochondria
GBSY01021525.1.2010	Bacteria;Proteobacteria;Alphaproteobacteria;Rickettsiales;Mitochondria	Silva	Bacteria	Proteobacteria	Alphaproteobacteria	Rickettsiales	Mitochondria			Mitochondria
GBTO01000506.88.1405	Bacteria;Proteobacteria;Alphaproteobacteria;Rickettsiales;Mitochondria	Silva	Bacteria	Proteobacteria	Alphaproteobacteria	Rickettsiales	Mitochondria			Mitochondria
GBTV01025758.80.1870	Bacteria;Proteobacteria;Alphaproteobacteria;Rickettsiales;Mitochondria	Silva	Bacteria	Proteobacteria	Alphaproteobacteria	Rickettsiales	Mitochondria			Mitochondria
GBXP01016656.579.2000	Bacteria;Proteobacteria;Alphaproteobacteria;Rickettsiales;Mitochondria	Silva	Bacteria	Proteobacteria	Alphaproteobacteria	Rickettsiales	Mitochondria			Mitochondria
GBYS01011616.3471.4937	Bacteria;Proteobacteria;Alphaproteobacteria;Rickettsiales;Mitochondria	Silva	Bacteria	Proteobacteria	Alphaproteobacteria	Rickettsiales	Mitochondria			Mitochondria
GBYS01035293.4145.5702	Bacteria;Proteobacteria;Alphaproteobacteria;Rickettsiales;Mitochondria	Silva	Bacteria	Proteobacteria	Alphaproteobacteria	Rickettsiales	Mitochondria			Mitochondria
GBZH01002924.1228.3229	Bacteria;Proteobacteria;Alphaproteobacteria;Rickettsiales;Mitochondria	Silva	Bacteria	Proteobacteria	Alphaproteobacteria	Rickettsiales	Mitochondria			Mitochondria
GBZH01009803.728.2693	Bacteria;Proteobacteria;Alphaproteobacteria;Rickettsiales;Mitochondria	Silva	Bacteria	Proteobacteria	Alphaproteobacteria	Rickettsiales	Mitochondria			Mitochondria
GBZH01045595.15.1491	Bacteria;Proteobacteria;Alphaproteobacteria;Rickettsiales;Mitochondria	Silva	Bacteria	Proteobacteria	Alphaproteobacteria	Rickettsiales	Mitochondria			Mitochondria
GBZH01048348.274.2307	Bacteria;Proteobacteria;Alphaproteobacteria;Rickettsiales;Mitochondria	Silva	Bacteria	Proteobacteria	Alphaproteobacteria	Rickettsiales	Mitochondria			Mitochondria
GBZH01058424.1.1587	Bacteria;Proteobacteria;Alphaproteobacteria;Rickettsiales;Mitochondria	Silva	Bacteria	Proteobacteria	Alphaproteobacteria	Rickettsiales	Mitochondria			Mitochondria
GBZK01035487.2.1773	Bacteria;Proteobacteria;Alphaproteobacteria;Rickettsiales;Mitochondria	Silva	Bacteria	Proteobacteria	Alphaproteobacteria	Rickettsiales	Mitochondria			Mitochondria
GBZO01036339.218.1607	Bacteria;Proteobacteria;Alphaproteobacteria;Rickettsiales;Mitochondria	Silva	Bacteria	Proteobacteria	Alphaproteobacteria	Rickettsiales	Mitochondria			Mitochondria
GBZY01006492.107.1989	Bacteria;Proteobacteria;Alphaproteobacteria;Rickettsiales;Mitochondria	Silva	Bacteria	Proteobacteria	Alphaproteobacteria	Rickettsiales	Mitochondria			Mitochondria
GCIB01000100.681.2568	Bacteria;Proteobacteria;Alphaproteobacteria;Rickettsiales;Mitochondria	Silva	Bacteria	Proteobacteria	Alphaproteobacteria	Rickettsiales	Mitochondria			Mitochondria
GCKC01172251.105.1539	Bacteria;Proteobacteria;Alphaproteobacteria;Rickettsiales;Mitochondria	Silva	Bacteria	Proteobacteria	Alphaproteobacteria	Rickettsiales	Mitochondria			Mitochondria
GCKC01172265.99.1551	Bacteria;Proteobacteria;Alphaproteobacteria;Rickettsiales;Mitochondria	Silva	Bacteria	Proteobacteria	Alphaproteobacteria	Rickettsiales	Mitochondria			Mitochondria
GCKC01172277.38.1972	Bacteria;Proteobacteria;Alphaproteobacteria;Rickettsiales;Mitochondria	Silva	Bacteria	Proteobacteria	Alphaproteobacteria	Rickettsiales	Mitochondria			Mitochondria
GCKC01172285.99.1797	Bacteria;Proteobacteria;Alphaproteobacteria;Rickettsiales;Mitochondria	Silva	Bacteria	Proteobacteria	Alphaproteobacteria	Rickettsiales	Mitochondria			Mitochondria
GCNR01008036.5588.7092	Bacteria;Proteobacteria;Alphaproteobacteria;Rickettsiales;Mitochondria	Silva	Bacteria	Proteobacteria	Alphaproteobacteria	Rickettsiales	Mitochondria			Mitochondria
GCUV01007738.29.1628	Bacteria;Proteobacteria;Alphaproteobacteria;Rickettsiales;Mitochondria	Silva	Bacteria	Proteobacteria	Alphaproteobacteria	Rickettsiales	Mitochondria			Mitochondria
GDBK01000621.1682.3725	Bacteria;Proteobacteria;Alphaproteobacteria;Rickettsiales;Mitochondria	Silva	Bacteria	Proteobacteria	Alphaproteobacteria	Rickettsiales	Mitochondria			Mitochondria
GDBL01041341.649.2529	Bacteria;Proteobacteria;Alphaproteobacteria;Rickettsiales;Mitochondria	Silva	Bacteria	Proteobacteria	Alphaproteobacteria	Rickettsiales	Mitochondria			Mitochondria
GDBL01041345.67.1988	Bacteria;Proteobacteria;Alphaproteobacteria;Rickettsiales;Mitochondria	Silva	Bacteria	Proteobacteria	Alphaproteobacteria	Rickettsiales	Mitochondria			Mitochondria
GDFQ01097140.5504.7009	Bacteria;Proteobacteria;Alphaproteobacteria;Rickettsiales;Mitochondria	Silva	Bacteria	Proteobacteria	Alphaproteobacteria	Rickettsiales	Mitochondria			Mitochondria
GDHR01027162.1988.3790	Bacteria;Proteobacteria;Alphaproteobacteria;Rickettsiales;Mitochondria	Silva	Bacteria	Proteobacteria	Alphaproteobacteria	Rickettsiales	Mitochondria			Mitochondria
GDHR01044781.71.1845	Bacteria;Proteobacteria;Alphaproteobacteria;Rickettsiales;Mitochondria	Silva	Bacteria	Proteobacteria	Alphaproteobacteria	Rickettsiales	Mitochondria			Mitochondria
GDIG01012246.321.1832	Bacteria;Proteobacteria;Alphaproteobacteria;Rickettsiales;Mitochondria	Silva	Bacteria	Proteobacteria	Alphaproteobacteria	Rickettsiales	Mitochondria			Mitochondria
GDJZ01000009.211.2180	Bacteria;Proteobacteria;Alphaproteobacteria;Rickettsiales;Mitochondria	Silva	Bacteria	Proteobacteria	Alphaproteobacteria	Rickettsiales	Mitochondria			Mitochondria
GDLT01000170.39.1707	Bacteria;Proteobacteria;Alphaproteobacteria;Rickettsiales;Mitochondria	Silva	Bacteria	Proteobacteria	Alphaproteobacteria	Rickettsiales	Mitochondria			Mitochondria
GDLT01000794.39.1686	Bacteria;Proteobacteria;Alphaproteobacteria;Rickettsiales;Mitochondria	Silva	Bacteria	Proteobacteria	Alphaproteobacteria	Rickettsiales	Mitochondria			Mitochondria
GDTJ01003137.104.1389	Bacteria;Proteobacteria;Alphaproteobacteria;Rickettsiales;Mitochondria	Silva	Bacteria	Proteobacteria	Alphaproteobacteria	Rickettsiales	Mitochondria			Mitochondria
GEDH01024314.231.1696	Bacteria;Proteobacteria;Alphaproteobacteria;Rickettsiales;Mitochondria	Silva	Bacteria	Proteobacteria	Alphaproteobacteria	Rickettsiales	Mitochondria			Mitochondria
GEDH01024319.231.1825	Bacteria;Proteobacteria;Alphaproteobacteria;Rickettsiales;Mitochondria	Silva	Bacteria	Proteobacteria	Alphaproteobacteria	Rickettsiales	Mitochondria			Mitochondria
GEDU01010022.4694.6570	Bacteria;Proteobacteria;Alphaproteobacteria;Rickettsiales;Mitochondria	Silva	Bacteria	Proteobacteria	Alphaproteobacteria	Rickettsiales	Mitochondria			Mitochondria
GEFP01046751.99.1466	Bacteria;Proteobacteria;Alphaproteobacteria;Rickettsiales;Mitochondria	Silva	Bacteria	Proteobacteria	Alphaproteobacteria	Rickettsiales	Mitochondria			Mitochondria
GEHP01191456.2.1231	Bacteria;Proteobacteria;Alphaproteobacteria;Rickettsiales;Mitochondria	Silva	Bacteria	Proteobacteria	Alphaproteobacteria	Rickettsiales	Mitochondria			Mitochondria
GEKW01011291.2009.3476	Bacteria;Proteobacteria;Alphaproteobacteria;Rickettsiales;Mitochondria	Silva	Bacteria	Proteobacteria	Alphaproteobacteria	Rickettsiales	Mitochondria			Mitochondria
GEKW01011298.2009.3517	Bacteria;Proteobacteria;Alphaproteobacteria;Rickettsiales;Mitochondria	Silva	Bacteria	Proteobacteria	Alphaproteobacteria	Rickettsiales	Mitochondria			Mitochondria
GEKW01011302.2009.3841	Bacteria;Proteobacteria;Alphaproteobacteria;Rickettsiales;Mitochondria	Silva	Bacteria	Proteobacteria	Alphaproteobacteria	Rickettsiales	Mitochondria			Mitochondria
GELY01098313.1987.3802	Bacteria;Proteobacteria;Alphaproteobacteria;Rickettsiales;Mitochondria	Silva	Bacteria	Proteobacteria	Alphaproteobacteria	Rickettsiales	Mitochondria			Mitochondria
GELY01098314.295.1604	Bacteria;Proteobacteria;Alphaproteobacteria;Rickettsiales;Mitochondria	Silva	Bacteria	Proteobacteria	Alphaproteobacteria	Rickettsiales	Mitochondria			Mitochondria
GEMD01015797.19.1914	Bacteria;Proteobacteria;Alphaproteobacteria;Rickettsiales;Mitochondria	Silva	Bacteria	Proteobacteria	Alphaproteobacteria	Rickettsiales	Mitochondria			Mitochondria
GEMW01036292.155.2076	Bacteria;Proteobacteria;Alphaproteobacteria;Rickettsiales;Mitochondria	Silva	Bacteria	Proteobacteria	Alphaproteobacteria	Rickettsiales	Mitochondria			Mitochondria
GENW01057505.1670.3022	Bacteria;Proteobacteria;Alphaproteobacteria;Rickettsiales;Mitochondria	Silva	Bacteria	Proteobacteria	Alphaproteobacteria	Rickettsiales	Mitochondria			Mitochondria
GEOZ01011696.30.1892	Bacteria;Proteobacteria;Alphaproteobacteria;Rickettsiales;Mitochondria	Silva	Bacteria	Proteobacteria	Alphaproteobacteria	Rickettsiales	Mitochondria			Mitochondria
GEQM01035270.101.1566	Bacteria;Proteobacteria;Alphaproteobacteria;Rickettsiales;Mitochondria	Silva	Bacteria	Proteobacteria	Alphaproteobacteria	Rickettsiales	Mitochondria			Mitochondria
GESU01004240.300.2027	Bacteria;Proteobacteria;Alphaproteobacteria;Rickettsiales;Mitochondria	Silva	Bacteria	Proteobacteria	Alphaproteobacteria	Rickettsiales	Mitochondria			Mitochondria
GESX01005683.233.2039	Bacteria;Proteobacteria;Alphaproteobacteria;Rickettsiales;Mitochondria	Silva	Bacteria	Proteobacteria	Alphaproteobacteria	Rickettsiales	Mitochondria			Mitochondria
GETJ01009164.1.1556	Bacteria;Proteobacteria;Alphaproteobacteria;Rickettsiales;Mitochondria	Silva	Bacteria	Proteobacteria	Alphaproteobacteria	Rickettsiales	Mitochondria			Mitochondria
GETW01000044.116.2027	Bacteria;Proteobacteria;Alphaproteobacteria;Rickettsiales;Mitochondria	Silva	Bacteria	Proteobacteria	Alphaproteobacteria	Rickettsiales	Mitochondria			Mitochondria
GEVM01003812.7.1799	Bacteria;Proteobacteria;Alphaproteobacteria;Rickettsiales;Mitochondria	Silva	Bacteria	Proteobacteria	Alphaproteobacteria	Rickettsiales	Mitochondria			Mitochondria
GFBP01138210.65.1979	Bacteria;Proteobacteria;Alphaproteobacteria;Rickettsiales;Mitochondria	Silva	Bacteria	Proteobacteria	Alphaproteobacteria	Rickettsiales	Mitochondria			Mitochondria
GFCG01048553.608.2170	Bacteria;Proteobacteria;Alphaproteobacteria;Rickettsiales;Mitochondria	Silva	Bacteria	Proteobacteria	Alphaproteobacteria	Rickettsiales	Mitochondria			Mitochondria
GFCH01019079.71.1524	Bacteria;Proteobacteria;Alphaproteobacteria;Rickettsiales;Mitochondria	Silva	Bacteria	Proteobacteria	Alphaproteobacteria	Rickettsiales	Mitochondria			Mitochondria
GFCJ01021840.21.1504	Bacteria;Proteobacteria;Alphaproteobacteria;Rickettsiales;Mitochondria	Silva	Bacteria	Proteobacteria	Alphaproteobacteria	Rickettsiales	Mitochondria			Mitochondria
GFFR01062140.807.2127	Bacteria;Proteobacteria;Alphaproteobacteria;Rickettsiales;Mitochondria	Silva	Bacteria	Proteobacteria	Alphaproteobacteria	Rickettsiales	Mitochondria			Mitochondria
GFHK01017598.572.2000	Bacteria;Proteobacteria;Alphaproteobacteria;Rickettsiales;Mitochondria	Silva	Bacteria	Proteobacteria	Alphaproteobacteria	Rickettsiales	Mitochondria			Mitochondria
GFHN01017015.67.1623	Bacteria;Proteobacteria;Alphaproteobacteria;Rickettsiales;Mitochondria	Silva	Bacteria	Proteobacteria	Alphaproteobacteria	Rickettsiales	Mitochondria			Mitochondria
GFHN01017017.67.1978	Bacteria;Proteobacteria;Alphaproteobacteria;Rickettsiales;Mitochondria	Silva	Bacteria	Proteobacteria	Alphaproteobacteria	Rickettsiales	Mitochondria			Mitochondria
GFHO01020551.5.1453	Bacteria;Proteobacteria;Alphaproteobacteria;Rickettsiales;Mitochondria	Silva	Bacteria	Proteobacteria	Alphaproteobacteria	Rickettsiales	Mitochondria			Mitochondria
GFHT01100406.4.1464	Bacteria;Proteobacteria;Alphaproteobacteria;Rickettsiales;Mitochondria	Silva	Bacteria	Proteobacteria	Alphaproteobacteria	Rickettsiales	Mitochondria			Mitochondria
GFIJ01003591.1380.2898	Bacteria;Proteobacteria;Alphaproteobacteria;Rickettsiales;Mitochondria	Silva	Bacteria	Proteobacteria	Alphaproteobacteria	Rickettsiales	Mitochondria			Mitochondria
GFJE01033666.1.1705	Bacteria;Proteobacteria;Alphaproteobacteria;Rickettsiales;Mitochondria	Silva	Bacteria	Proteobacteria	Alphaproteobacteria	Rickettsiales	Mitochondria			Mitochondria
GFJI01008439.8.1432	Bacteria;Proteobacteria;Alphaproteobacteria;Rickettsiales;Mitochondria	Silva	Bacteria	Proteobacteria	Alphaproteobacteria	Rickettsiales	Mitochondria			Mitochondria
GFJP01006665.2.1440	Bacteria;Proteobacteria;Alphaproteobacteria;Rickettsiales;Mitochondria	Silva	Bacteria	Proteobacteria	Alphaproteobacteria	Rickettsiales	Mitochondria			Mitochondria
GFKE01011612.2225.3600	Bacteria;Proteobacteria;Alphaproteobacteria;Rickettsiales;Mitochondria	Silva	Bacteria	Proteobacteria	Alphaproteobacteria	Rickettsiales	Mitochondria			Mitochondria
GFKJ01048072.464.1792	Bacteria;Proteobacteria;Alphaproteobacteria;Rickettsiales;Mitochondria	Silva	Bacteria	Proteobacteria	Alphaproteobacteria	Rickettsiales	Mitochondria			Mitochondria
GFKQ01001180.163.1513	Bacteria;Proteobacteria;Alphaproteobacteria;Rickettsiales;Mitochondria	Silva	Bacteria	Proteobacteria	Alphaproteobacteria	Rickettsiales	Mitochondria			Mitochondria
GFKR01003689.33.1361	Bacteria;Proteobacteria;Alphaproteobacteria;Rickettsiales;Mitochondria	Silva	Bacteria	Proteobacteria	Alphaproteobacteria	Rickettsiales	Mitochondria			Mitochondria
GFKZ01011987.1.1339	Bacteria;Proteobacteria;Alphaproteobacteria;Rickettsiales;Mitochondria	Silva	Bacteria	Proteobacteria	Alphaproteobacteria	Rickettsiales	Mitochondria			Mitochondria
GFLA01000310.1.1297	Bacteria;Proteobacteria;Alphaproteobacteria;Rickettsiales;Mitochondria	Silva	Bacteria	Proteobacteria	Alphaproteobacteria	Rickettsiales	Mitochondria			Mitochondria
GFLB01016098.1.1319	Bacteria;Proteobacteria;Alphaproteobacteria;Rickettsiales;Mitochondria	Silva	Bacteria	Proteobacteria	Alphaproteobacteria	Rickettsiales	Mitochondria			Mitochondria
GFLC01004209.155.1487	Bacteria;Proteobacteria;Alphaproteobacteria;Rickettsiales;Mitochondria	Silva	Bacteria	Proteobacteria	Alphaproteobacteria	Rickettsiales	Mitochondria			Mitochondria
GFLG01018800.11.1311	Bacteria;Proteobacteria;Alphaproteobacteria;Rickettsiales;Mitochondria	Silva	Bacteria	Proteobacteria	Alphaproteobacteria	Rickettsiales	Mitochondria			Mitochondria
GFLG01024707.2178.3633	Bacteria;Proteobacteria;Alphaproteobacteria;Rickettsiales;Mitochondria	Silva	Bacteria	Proteobacteria	Alphaproteobacteria	Rickettsiales	Mitochondria			Mitochondria
GFLP01327311.41.1594	Bacteria;Proteobacteria;Alphaproteobacteria;Rickettsiales;Mitochondria	Silva	Bacteria	Proteobacteria	Alphaproteobacteria	Rickettsiales	Mitochondria			Mitochondria
GQ222227.36970.38445	Bacteria;Proteobacteria;Alphaproteobacteria;Rickettsiales;Mitochondria	Silva	Bacteria	Proteobacteria	Alphaproteobacteria	Rickettsiales	Mitochondria			Mitochondria
GQ327725.1.1310	Bacteria;Proteobacteria;Alphaproteobacteria;Rickettsiales;Mitochondria	Silva	Bacteria	Proteobacteria	Alphaproteobacteria	Rickettsiales	Mitochondria			Mitochondria
GQ339576.20956.22548	Bacteria;Proteobacteria;Alphaproteobacteria;Rickettsiales;Mitochondria	Silva	Bacteria	Proteobacteria	Alphaproteobacteria	Rickettsiales	Mitochondria			Mitochondria
GQ376531.64737.66636	Bacteria;Proteobacteria;Alphaproteobacteria;Rickettsiales;Mitochondria	Silva	Bacteria	Proteobacteria	Alphaproteobacteria	Rickettsiales	Mitochondria			Mitochondria
GQ409824.69497.71430	Bacteria;Proteobacteria;Alphaproteobacteria;Rickettsiales;Mitochondria	Silva	Bacteria	Proteobacteria	Alphaproteobacteria	Rickettsiales	Mitochondria			Mitochondria
GQ856148.880559.882411	Bacteria;Proteobacteria;Alphaproteobacteria;Rickettsiales;Mitochondria	Silva	Bacteria	Proteobacteria	Alphaproteobacteria	Rickettsiales	Mitochondria			Mitochondria
GU138662.20427.21937	Bacteria;Proteobacteria;Alphaproteobacteria;Rickettsiales;Mitochondria	Silva	Bacteria	Proteobacteria	Alphaproteobacteria	Rickettsiales	Mitochondria			Mitochondria
GU230291.1.1531	Bacteria;Proteobacteria;Alphaproteobacteria;Rickettsiales;Mitochondria	Silva	Bacteria	Proteobacteria	Alphaproteobacteria	Rickettsiales	Mitochondria			Mitochondria
GU303341.1.1475	Bacteria;Proteobacteria;Alphaproteobacteria;Rickettsiales;Mitochondria	Silva	Bacteria	Proteobacteria	Alphaproteobacteria	Rickettsiales	Mitochondria			Mitochondria
GU305835.1.1474	Bacteria;Proteobacteria;Alphaproteobacteria;Rickettsiales;Mitochondria	Silva	Bacteria	Proteobacteria	Alphaproteobacteria	Rickettsiales	Mitochondria			Mitochondria
GU940758.1.1389	Bacteria;Proteobacteria;Alphaproteobacteria;Rickettsiales;Mitochondria	Silva	Bacteria	Proteobacteria	Alphaproteobacteria	Rickettsiales	Mitochondria			Mitochondria
GU940783.1.1267	Bacteria;Proteobacteria;Alphaproteobacteria;Rickettsiales;Mitochondria	Silva	Bacteria	Proteobacteria	Alphaproteobacteria	Rickettsiales	Mitochondria			Mitochondria
GU941026.1.1315	Bacteria;Proteobacteria;Alphaproteobacteria;Rickettsiales;Mitochondria	Silva	Bacteria	Proteobacteria	Alphaproteobacteria	Rickettsiales	Mitochondria			Mitochondria
GU941028.1.1387	Bacteria;Proteobacteria;Alphaproteobacteria;Rickettsiales;Mitochondria	Silva	Bacteria	Proteobacteria	Alphaproteobacteria	Rickettsiales	Mitochondria			Mitochondria
GU983686.1.3105	Bacteria;Proteobacteria;Alphaproteobacteria;Rickettsiales;Mitochondria	Silva	Bacteria	Proteobacteria	Alphaproteobacteria	Rickettsiales	Mitochondria			Mitochondria
GU983687.1.1229	Bacteria;Proteobacteria;Alphaproteobacteria;Rickettsiales;Mitochondria	Silva	Bacteria	Proteobacteria	Alphaproteobacteria	Rickettsiales	Mitochondria			Mitochondria
HAAB01001350.321.1583	Bacteria;Proteobacteria;Alphaproteobacteria;Rickettsiales;Mitochondria	Silva	Bacteria	Proteobacteria	Alphaproteobacteria	Rickettsiales	Mitochondria			Mitochondria
HAAK01025850.5.1881	Bacteria;Proteobacteria;Alphaproteobacteria;Rickettsiales;Mitochondria	Silva	Bacteria	Proteobacteria	Alphaproteobacteria	Rickettsiales	Mitochondria			Mitochondria
HACC01005271.51.1474	Bacteria;Proteobacteria;Alphaproteobacteria;Rickettsiales;Mitochondria	Silva	Bacteria	Proteobacteria	Alphaproteobacteria	Rickettsiales	Mitochondria			Mitochondria
HACC01005272.86.1855	Bacteria;Proteobacteria;Alphaproteobacteria;Rickettsiales;Mitochondria	Silva	Bacteria	Proteobacteria	Alphaproteobacteria	Rickettsiales	Mitochondria			Mitochondria
HE646331.1.1468	Bacteria;Proteobacteria;Alphaproteobacteria;Rickettsiales;Mitochondria	Silva	Bacteria	Proteobacteria	Alphaproteobacteria	Rickettsiales	Mitochondria			Mitochondria
HF912309.1.1352	Bacteria;Proteobacteria;Alphaproteobacteria;Rickettsiales;Mitochondria	Silva	Bacteria	Proteobacteria	Alphaproteobacteria	Rickettsiales	Mitochondria			Mitochondria
HG975444.17815526.17817446	Bacteria;Proteobacteria;Alphaproteobacteria;Rickettsiales;Mitochondria	Silva	Bacteria	Proteobacteria	Alphaproteobacteria	Rickettsiales	Mitochondria			Mitochondria
HM057624.1.1467	Bacteria;Proteobacteria;Alphaproteobacteria;Rickettsiales;Mitochondria	Silva	Bacteria	Proteobacteria	Alphaproteobacteria	Rickettsiales	Mitochondria			Mitochondria
HM129400.1.1417	Bacteria;Proteobacteria;Alphaproteobacteria;Rickettsiales;Mitochondria	Silva	Bacteria	Proteobacteria	Alphaproteobacteria	Rickettsiales	Mitochondria			Mitochondria
HM267301.1.1324	Bacteria;Proteobacteria;Alphaproteobacteria;Rickettsiales;Mitochondria	Silva	Bacteria	Proteobacteria	Alphaproteobacteria	Rickettsiales	Mitochondria			Mitochondria
HM557868.1.1712	Bacteria;Proteobacteria;Alphaproteobacteria;Rickettsiales;Mitochondria	Silva	Bacteria	Proteobacteria	Alphaproteobacteria	Rickettsiales	Mitochondria			Mitochondria
HM558599.1.1734	Bacteria;Proteobacteria;Alphaproteobacteria;Rickettsiales;Mitochondria	Silva	Bacteria	Proteobacteria	Alphaproteobacteria	Rickettsiales	Mitochondria			Mitochondria
HM558749.1.1722	Bacteria;Proteobacteria;Alphaproteobacteria;Rickettsiales;Mitochondria	Silva	Bacteria	Proteobacteria	Alphaproteobacteria	Rickettsiales	Mitochondria			Mitochondria
HM558846.1.1690	Bacteria;Proteobacteria;Alphaproteobacteria;Rickettsiales;Mitochondria	Silva	Bacteria	Proteobacteria	Alphaproteobacteria	Rickettsiales	Mitochondria			Mitochondria
HM558881.1.1707	Bacteria;Proteobacteria;Alphaproteobacteria;Rickettsiales;Mitochondria	Silva	Bacteria	Proteobacteria	Alphaproteobacteria	Rickettsiales	Mitochondria			Mitochondria
HM562727.215899.218029	Bacteria;Proteobacteria;Alphaproteobacteria;Rickettsiales;Mitochondria	Silva	Bacteria	Proteobacteria	Alphaproteobacteria	Rickettsiales	Mitochondria			Mitochondria
HM590418.5210.6712	Bacteria;Proteobacteria;Alphaproteobacteria;Rickettsiales;Mitochondria	Silva	Bacteria	Proteobacteria	Alphaproteobacteria	Rickettsiales	Mitochondria			Mitochondria
HM767127.1999.3348	Bacteria;Proteobacteria;Alphaproteobacteria;Rickettsiales;Mitochondria	Silva	Bacteria	Proteobacteria	Alphaproteobacteria	Rickettsiales	Mitochondria			Mitochondria
HM856558.1.1414	Bacteria;Proteobacteria;Alphaproteobacteria;Rickettsiales;Mitochondria	Silva	Bacteria	Proteobacteria	Alphaproteobacteria	Rickettsiales	Mitochondria			Mitochondria
HO777250.1592.3082	Bacteria;Proteobacteria;Alphaproteobacteria;Rickettsiales;Mitochondria	Silva	Bacteria	Proteobacteria	Alphaproteobacteria	Rickettsiales	Mitochondria			Mitochondria
HQ178800.1.1431	Bacteria;Proteobacteria;Alphaproteobacteria;Rickettsiales;Mitochondria	Silva	Bacteria	Proteobacteria	Alphaproteobacteria	Rickettsiales	Mitochondria			Mitochondria
HQ292068.1.3078	Bacteria;Proteobacteria;Alphaproteobacteria;Rickettsiales;Mitochondria	Silva	Bacteria	Proteobacteria	Alphaproteobacteria	Rickettsiales	Mitochondria			Mitochondria
HQ418451.1.1406	Bacteria;Proteobacteria;Alphaproteobacteria;Rickettsiales;Mitochondria	Silva	Bacteria	Proteobacteria	Alphaproteobacteria	Rickettsiales	Mitochondria			Mitochondria
HQ661334.1.1428	Bacteria;Proteobacteria;Alphaproteobacteria;Rickettsiales;Mitochondria	Silva	Bacteria	Proteobacteria	Alphaproteobacteria	Rickettsiales	Mitochondria			Mitochondria
HQ667981.44624.45885	Bacteria;Proteobacteria;Alphaproteobacteria;Rickettsiales;Mitochondria	Silva	Bacteria	Proteobacteria	Alphaproteobacteria	Rickettsiales	Mitochondria			Mitochondria
HV067849.42.1391	Bacteria;Proteobacteria;Alphaproteobacteria;Rickettsiales;Mitochondria	Silva	Bacteria	Proteobacteria	Alphaproteobacteria	Rickettsiales	Mitochondria			Mitochondria
JARG01000012.19372.20812	Bacteria;Proteobacteria;Alphaproteobacteria;Rickettsiales;Mitochondria	Silva	Bacteria	Proteobacteria	Alphaproteobacteria	Rickettsiales	Mitochondria			Mitochondria
JF272060.1.1466	Bacteria;Proteobacteria;Alphaproteobacteria;Rickettsiales;Mitochondria	Silva	Bacteria	Proteobacteria	Alphaproteobacteria	Rickettsiales	Mitochondria			Mitochondria
JF412792.887698.889500	Bacteria;Proteobacteria;Alphaproteobacteria;Rickettsiales;Mitochondria	Silva	Bacteria	Proteobacteria	Alphaproteobacteria	Rickettsiales	Mitochondria			Mitochondria
JF750427.138931.141017	Bacteria;Proteobacteria;Alphaproteobacteria;Rickettsiales;Mitochondria	Silva	Bacteria	Proteobacteria	Alphaproteobacteria	Rickettsiales	Mitochondria			Mitochondria
JF750463.228.2018	Bacteria;Proteobacteria;Alphaproteobacteria;Rickettsiales;Mitochondria	Silva	Bacteria	Proteobacteria	Alphaproteobacteria	Rickettsiales	Mitochondria			Mitochondria
JF750510.56085.57904	Bacteria;Proteobacteria;Alphaproteobacteria;Rickettsiales;Mitochondria	Silva	Bacteria	Proteobacteria	Alphaproteobacteria	Rickettsiales	Mitochondria			Mitochondria
JF772172.30169.32141	Bacteria;Proteobacteria;Alphaproteobacteria;Rickettsiales;Mitochondria	Silva	Bacteria	Proteobacteria	Alphaproteobacteria	Rickettsiales	Mitochondria			Mitochondria
JF810595.1.5372	Bacteria;Proteobacteria;Alphaproteobacteria;Rickettsiales;Mitochondria	Silva	Bacteria	Proteobacteria	Alphaproteobacteria	Rickettsiales	Mitochondria			Mitochondria
JF837329.1.1212	Bacteria;Proteobacteria;Alphaproteobacteria;Rickettsiales;Mitochondria	Silva	Bacteria	Proteobacteria	Alphaproteobacteria	Rickettsiales	Mitochondria			Mitochondria
JF973315.121977.123952	Bacteria;Proteobacteria;Alphaproteobacteria;Rickettsiales;Mitochondria	Silva	Bacteria	Proteobacteria	Alphaproteobacteria	Rickettsiales	Mitochondria			Mitochondria
JMHV01053995.6294.8059	Bacteria;Proteobacteria;Alphaproteobacteria;Rickettsiales;Mitochondria	Silva	Bacteria	Proteobacteria	Alphaproteobacteria	Rickettsiales	Mitochondria			Mitochondria
JN041209.54360.55881	Bacteria;Proteobacteria;Alphaproteobacteria;Rickettsiales;Mitochondria	Silva	Bacteria	Proteobacteria	Alphaproteobacteria	Rickettsiales	Mitochondria			Mitochondria
JN098455.462777.464694	Bacteria;Proteobacteria;Alphaproteobacteria;Rickettsiales;Mitochondria	Silva	Bacteria	Proteobacteria	Alphaproteobacteria	Rickettsiales	Mitochondria			Mitochondria
JN432697.1.1206	Bacteria;Proteobacteria;Alphaproteobacteria;Rickettsiales;Mitochondria	Silva	Bacteria	Proteobacteria	Alphaproteobacteria	Rickettsiales	Mitochondria			Mitochondria
JN451114.1.1378	Bacteria;Proteobacteria;Alphaproteobacteria;Rickettsiales;Mitochondria	Silva	Bacteria	Proteobacteria	Alphaproteobacteria	Rickettsiales	Mitochondria			Mitochondria
JN452550.1.1245	Bacteria;Proteobacteria;Alphaproteobacteria;Rickettsiales;Mitochondria	Silva	Bacteria	Proteobacteria	Alphaproteobacteria	Rickettsiales	Mitochondria			Mitochondria
JN503454.1.1218	Bacteria;Proteobacteria;Alphaproteobacteria;Rickettsiales;Mitochondria	Silva	Bacteria	Proteobacteria	Alphaproteobacteria	Rickettsiales	Mitochondria			Mitochondria
JN672084.1.1266	Bacteria;Proteobacteria;Alphaproteobacteria;Rickettsiales;Mitochondria	Silva	Bacteria	Proteobacteria	Alphaproteobacteria	Rickettsiales	Mitochondria			Mitochondria
JN872550.399657.401637	Bacteria;Proteobacteria;Alphaproteobacteria;Rickettsiales;Mitochondria	Silva	Bacteria	Proteobacteria	Alphaproteobacteria	Rickettsiales	Mitochondria			Mitochondria
JN941881.1.1430	Bacteria;Proteobacteria;Alphaproteobacteria;Rickettsiales;Mitochondria	Silva	Bacteria	Proteobacteria	Alphaproteobacteria	Rickettsiales	Mitochondria			Mitochondria
JN983664.1.1462	Bacteria;Proteobacteria;Alphaproteobacteria;Rickettsiales;Mitochondria	Silva	Bacteria	Proteobacteria	Alphaproteobacteria	Rickettsiales	Mitochondria			Mitochondria
JN986291.1.1551	Bacteria;Proteobacteria;Alphaproteobacteria;Rickettsiales;Mitochondria	Silva	Bacteria	Proteobacteria	Alphaproteobacteria	Rickettsiales	Mitochondria			Mitochondria
JNNX01000012.36303.37722	Bacteria;Proteobacteria;Alphaproteobacteria;Rickettsiales;Mitochondria	Silva	Bacteria	Proteobacteria	Alphaproteobacteria	Rickettsiales	Mitochondria			Mitochondria
JPFH01000005.2694.4351	Bacteria;Proteobacteria;Alphaproteobacteria;Rickettsiales;Mitochondria	Silva	Bacteria	Proteobacteria	Alphaproteobacteria	Rickettsiales	Mitochondria			Mitochondria
JPID01000014.23339.24788	Bacteria;Proteobacteria;Alphaproteobacteria;Rickettsiales;Mitochondria	Silva	Bacteria	Proteobacteria	Alphaproteobacteria	Rickettsiales	Mitochondria			Mitochondria
JPJR01003291.151.1636	Bacteria;Proteobacteria;Alphaproteobacteria;Rickettsiales;Mitochondria	Silva	Bacteria	Proteobacteria	Alphaproteobacteria	Rickettsiales	Mitochondria			Mitochondria
JPJT01006414.65.1553	Bacteria;Proteobacteria;Alphaproteobacteria;Rickettsiales;Mitochondria	Silva	Bacteria	Proteobacteria	Alphaproteobacteria	Rickettsiales	Mitochondria			Mitochondria
JPLR01000028.26727.28200	Bacteria;Proteobacteria;Alphaproteobacteria;Rickettsiales;Mitochondria	Silva	Bacteria	Proteobacteria	Alphaproteobacteria	Rickettsiales	Mitochondria			Mitochondria
JPSC01001245.85.1565	Bacteria;Proteobacteria;Alphaproteobacteria;Rickettsiales;Mitochondria	Silva	Bacteria	Proteobacteria	Alphaproteobacteria	Rickettsiales	Mitochondria			Mitochondria
JPSE01007118.4976.6376	Bacteria;Proteobacteria;Alphaproteobacteria;Rickettsiales;Mitochondria	Silva	Bacteria	Proteobacteria	Alphaproteobacteria	Rickettsiales	Mitochondria			Mitochondria
JPSI01002365.34461.35842	Bacteria;Proteobacteria;Alphaproteobacteria;Rickettsiales;Mitochondria	Silva	Bacteria	Proteobacteria	Alphaproteobacteria	Rickettsiales	Mitochondria			Mitochondria
JQ002659.88707.90735	Bacteria;Proteobacteria;Alphaproteobacteria;Rickettsiales;Mitochondria	Silva	Bacteria	Proteobacteria	Alphaproteobacteria	Rickettsiales	Mitochondria			Mitochondria
JQ071938.22463.23852	Bacteria;Proteobacteria;Alphaproteobacteria;Rickettsiales;Mitochondria	Silva	Bacteria	Proteobacteria	Alphaproteobacteria	Rickettsiales	Mitochondria			Mitochondria
JQ194877.1.1318	Bacteria;Proteobacteria;Alphaproteobacteria;Rickettsiales;Mitochondria	Silva	Bacteria	Proteobacteria	Alphaproteobacteria	Rickettsiales	Mitochondria			Mitochondria
JQ196142.1.1325	Bacteria;Proteobacteria;Alphaproteobacteria;Rickettsiales;Mitochondria	Silva	Bacteria	Proteobacteria	Alphaproteobacteria	Rickettsiales	Mitochondria			Mitochondria
JQ198300.1.1289	Bacteria;Proteobacteria;Alphaproteobacteria;Rickettsiales;Mitochondria	Silva	Bacteria	Proteobacteria	Alphaproteobacteria	Rickettsiales	Mitochondria			Mitochondria
JQ200236.1.1302	Bacteria;Proteobacteria;Alphaproteobacteria;Rickettsiales;Mitochondria	Silva	Bacteria	Proteobacteria	Alphaproteobacteria	Rickettsiales	Mitochondria			Mitochondria
JQ248574.25335.27270	Bacteria;Proteobacteria;Alphaproteobacteria;Rickettsiales;Mitochondria	Silva	Bacteria	Proteobacteria	Alphaproteobacteria	Rickettsiales	Mitochondria			Mitochondria
JQ311879.1.1411	Bacteria;Proteobacteria;Alphaproteobacteria;Rickettsiales;Mitochondria	Silva	Bacteria	Proteobacteria	Alphaproteobacteria	Rickettsiales	Mitochondria			Mitochondria
JQ388471.27377.28783	Bacteria;Proteobacteria;Alphaproteobacteria;Rickettsiales;Mitochondria	Silva	Bacteria	Proteobacteria	Alphaproteobacteria	Rickettsiales	Mitochondria			Mitochondria
JQ435097.15231.16659	Bacteria;Proteobacteria;Alphaproteobacteria;Rickettsiales;Mitochondria	Silva	Bacteria	Proteobacteria	Alphaproteobacteria	Rickettsiales	Mitochondria			Mitochondria
JQ580338.1.1509	Bacteria;Proteobacteria;Alphaproteobacteria;Rickettsiales;Mitochondria	Silva	Bacteria	Proteobacteria	Alphaproteobacteria	Rickettsiales	Mitochondria			Mitochondria
JQ675511.1.1256	Bacteria;Proteobacteria;Alphaproteobacteria;Rickettsiales;Mitochondria	Silva	Bacteria	Proteobacteria	Alphaproteobacteria	Rickettsiales	Mitochondria			Mitochondria
JQ712070.1.1456	Bacteria;Proteobacteria;Alphaproteobacteria;Rickettsiales;Mitochondria	Silva	Bacteria	Proteobacteria	Alphaproteobacteria	Rickettsiales	Mitochondria			Mitochondria
JQ716285.1.1454	Bacteria;Proteobacteria;Alphaproteobacteria;Rickettsiales;Mitochondria	Silva	Bacteria	Proteobacteria	Alphaproteobacteria	Rickettsiales	Mitochondria			Mitochondria
JQ736808.35268.36673	Bacteria;Proteobacteria;Alphaproteobacteria;Rickettsiales;Mitochondria	Silva	Bacteria	Proteobacteria	Alphaproteobacteria	Rickettsiales	Mitochondria			Mitochondria
JQ736809.39930.41336	Bacteria;Proteobacteria;Alphaproteobacteria;Rickettsiales;Mitochondria	Silva	Bacteria	Proteobacteria	Alphaproteobacteria	Rickettsiales	Mitochondria			Mitochondria
JQ753070.30499.32059	Bacteria;Proteobacteria;Alphaproteobacteria;Rickettsiales;Mitochondria	Silva	Bacteria	Proteobacteria	Alphaproteobacteria	Rickettsiales	Mitochondria			Mitochondria
JQ804980.124621.126562	Bacteria;Proteobacteria;Alphaproteobacteria;Rickettsiales;Mitochondria	Silva	Bacteria	Proteobacteria	Alphaproteobacteria	Rickettsiales	Mitochondria			Mitochondria
JQ941856.1.1343	Bacteria;Proteobacteria;Alphaproteobacteria;Rickettsiales;Mitochondria	Silva	Bacteria	Proteobacteria	Alphaproteobacteria	Rickettsiales	Mitochondria			Mitochondria
JQ988063.1.3719	Bacteria;Proteobacteria;Alphaproteobacteria;Rickettsiales;Mitochondria	Silva	Bacteria	Proteobacteria	Alphaproteobacteria	Rickettsiales	Mitochondria			Mitochondria
JQHZ01029328.3.1399	Bacteria;Proteobacteria;Alphaproteobacteria;Rickettsiales;Mitochondria	Silva	Bacteria	Proteobacteria	Alphaproteobacteria	Rickettsiales	Mitochondria			Mitochondria
JQHZ01075777.10904.12716	Bacteria;Proteobacteria;Alphaproteobacteria;Rickettsiales;Mitochondria	Silva	Bacteria	Proteobacteria	Alphaproteobacteria	Rickettsiales	Mitochondria			Mitochondria
JSUF01006767.107835.109600	Bacteria;Proteobacteria;Alphaproteobacteria;Rickettsiales;Mitochondria	Silva	Bacteria	Proteobacteria	Alphaproteobacteria	Rickettsiales	Mitochondria			Mitochondria
JSUG01002946.67788.69428	Bacteria;Proteobacteria;Alphaproteobacteria;Rickettsiales;Mitochondria	Silva	Bacteria	Proteobacteria	Alphaproteobacteria	Rickettsiales	Mitochondria			Mitochondria
JTKG01000455.9858.11646	Bacteria;Proteobacteria;Alphaproteobacteria;Rickettsiales;Mitochondria	Silva	Bacteria	Proteobacteria	Alphaproteobacteria	Rickettsiales	Mitochondria			Mitochondria
JX016464.1.1424	Bacteria;Proteobacteria;Alphaproteobacteria;Rickettsiales;Mitochondria	Silva	Bacteria	Proteobacteria	Alphaproteobacteria	Rickettsiales	Mitochondria			Mitochondria
JX096224.1.1386	Bacteria;Proteobacteria;Alphaproteobacteria;Rickettsiales;Mitochondria	Silva	Bacteria	Proteobacteria	Alphaproteobacteria	Rickettsiales	Mitochondria			Mitochondria
JX402749.31206.32943	Bacteria;Proteobacteria;Alphaproteobacteria;Rickettsiales;Mitochondria	Silva	Bacteria	Proteobacteria	Alphaproteobacteria	Rickettsiales	Mitochondria			Mitochondria
JX644354.1.1452	Bacteria;Proteobacteria;Alphaproteobacteria;Rickettsiales;Mitochondria	Silva	Bacteria	Proteobacteria	Alphaproteobacteria	Rickettsiales	Mitochondria			Mitochondria
JX983873.1.1252	Bacteria;Proteobacteria;Alphaproteobacteria;Rickettsiales;Mitochondria	Silva	Bacteria	Proteobacteria	Alphaproteobacteria	Rickettsiales	Mitochondria			Mitochondria
JX983874.1.1256	Bacteria;Proteobacteria;Alphaproteobacteria;Rickettsiales;Mitochondria	Silva	Bacteria	Proteobacteria	Alphaproteobacteria	Rickettsiales	Mitochondria			Mitochondria
JXRI01002601.5528.7098	Bacteria;Proteobacteria;Alphaproteobacteria;Rickettsiales;Mitochondria	Silva	Bacteria	Proteobacteria	Alphaproteobacteria	Rickettsiales	Mitochondria			Mitochondria
KC353352.66176.67656	Bacteria;Proteobacteria;Alphaproteobacteria;Rickettsiales;Mitochondria	Silva	Bacteria	Proteobacteria	Alphaproteobacteria	Rickettsiales	Mitochondria			Mitochondria
KC353353.68589.70177	Bacteria;Proteobacteria;Alphaproteobacteria;Rickettsiales;Mitochondria	Silva	Bacteria	Proteobacteria	Alphaproteobacteria	Rickettsiales	Mitochondria			Mitochondria
KC353354.63785.65327	Bacteria;Proteobacteria;Alphaproteobacteria;Rickettsiales;Mitochondria	Silva	Bacteria	Proteobacteria	Alphaproteobacteria	Rickettsiales	Mitochondria			Mitochondria
KC353355.88011.89686	Bacteria;Proteobacteria;Alphaproteobacteria;Rickettsiales;Mitochondria	Silva	Bacteria	Proteobacteria	Alphaproteobacteria	Rickettsiales	Mitochondria			Mitochondria
KC353357.67905.69505	Bacteria;Proteobacteria;Alphaproteobacteria;Rickettsiales;Mitochondria	Silva	Bacteria	Proteobacteria	Alphaproteobacteria	Rickettsiales	Mitochondria			Mitochondria
KC353358.67981.69580	Bacteria;Proteobacteria;Alphaproteobacteria;Rickettsiales;Mitochondria	Silva	Bacteria	Proteobacteria	Alphaproteobacteria	Rickettsiales	Mitochondria			Mitochondria
KC353359.67570.69145	Bacteria;Proteobacteria;Alphaproteobacteria;Rickettsiales;Mitochondria	Silva	Bacteria	Proteobacteria	Alphaproteobacteria	Rickettsiales	Mitochondria			Mitochondria
KC357931.1.1231	Bacteria;Proteobacteria;Alphaproteobacteria;Rickettsiales;Mitochondria	Silva	Bacteria	Proteobacteria	Alphaproteobacteria	Rickettsiales	Mitochondria			Mitochondria
KC465231.1.1938	Bacteria;Proteobacteria;Alphaproteobacteria;Rickettsiales;Mitochondria	Silva	Bacteria	Proteobacteria	Alphaproteobacteria	Rickettsiales	Mitochondria			Mitochondria
KC568457.35800.37293	Bacteria;Proteobacteria;Alphaproteobacteria;Rickettsiales;Mitochondria	Silva	Bacteria	Proteobacteria	Alphaproteobacteria	Rickettsiales	Mitochondria			Mitochondria
KC568459.35543.37036	Bacteria;Proteobacteria;Alphaproteobacteria;Rickettsiales;Mitochondria	Silva	Bacteria	Proteobacteria	Alphaproteobacteria	Rickettsiales	Mitochondria			Mitochondria
KC573080.1.1573	Bacteria;Proteobacteria;Alphaproteobacteria;Rickettsiales;Mitochondria	Silva	Bacteria	Proteobacteria	Alphaproteobacteria	Rickettsiales	Mitochondria			Mitochondria
KC588407.1.1957	Bacteria;Proteobacteria;Alphaproteobacteria;Rickettsiales;Mitochondria	Silva	Bacteria	Proteobacteria	Alphaproteobacteria	Rickettsiales	Mitochondria			Mitochondria
KC588408.1.1916	Bacteria;Proteobacteria;Alphaproteobacteria;Rickettsiales;Mitochondria	Silva	Bacteria	Proteobacteria	Alphaproteobacteria	Rickettsiales	Mitochondria			Mitochondria
KC588409.1.1640	Bacteria;Proteobacteria;Alphaproteobacteria;Rickettsiales;Mitochondria	Silva	Bacteria	Proteobacteria	Alphaproteobacteria	Rickettsiales	Mitochondria			Mitochondria
KC588410.1.1882	Bacteria;Proteobacteria;Alphaproteobacteria;Rickettsiales;Mitochondria	Silva	Bacteria	Proteobacteria	Alphaproteobacteria	Rickettsiales	Mitochondria			Mitochondria
KC588411.1.1876	Bacteria;Proteobacteria;Alphaproteobacteria;Rickettsiales;Mitochondria	Silva	Bacteria	Proteobacteria	Alphaproteobacteria	Rickettsiales	Mitochondria			Mitochondria
KC588412.1.2032	Bacteria;Proteobacteria;Alphaproteobacteria;Rickettsiales;Mitochondria	Silva	Bacteria	Proteobacteria	Alphaproteobacteria	Rickettsiales	Mitochondria			Mitochondria
KC750917.40515.41904	Bacteria;Proteobacteria;Alphaproteobacteria;Rickettsiales;Mitochondria	Silva	Bacteria	Proteobacteria	Alphaproteobacteria	Rickettsiales	Mitochondria			Mitochondria
KC784949.30709.32413	Bacteria;Proteobacteria;Alphaproteobacteria;Rickettsiales;Mitochondria	Silva	Bacteria	Proteobacteria	Alphaproteobacteria	Rickettsiales	Mitochondria			Mitochondria
KC784954.30340.32980	Bacteria;Proteobacteria;Alphaproteobacteria;Rickettsiales;Mitochondria	Silva	Bacteria	Proteobacteria	Alphaproteobacteria	Rickettsiales	Mitochondria			Mitochondria
KC784956.34020.36701	Bacteria;Proteobacteria;Alphaproteobacteria;Rickettsiales;Mitochondria	Silva	Bacteria	Proteobacteria	Alphaproteobacteria	Rickettsiales	Mitochondria			Mitochondria
KC784957.45602.48523	Bacteria;Proteobacteria;Alphaproteobacteria;Rickettsiales;Mitochondria	Silva	Bacteria	Proteobacteria	Alphaproteobacteria	Rickettsiales	Mitochondria			Mitochondria
KC784959.30934.32520	Bacteria;Proteobacteria;Alphaproteobacteria;Rickettsiales;Mitochondria	Silva	Bacteria	Proteobacteria	Alphaproteobacteria	Rickettsiales	Mitochondria			Mitochondria
KC821969.489685.491771	Bacteria;Proteobacteria;Alphaproteobacteria;Rickettsiales;Mitochondria	Silva	Bacteria	Proteobacteria	Alphaproteobacteria	Rickettsiales	Mitochondria			Mitochondria
KC875852.24407.25802	Bacteria;Proteobacteria;Alphaproteobacteria;Rickettsiales;Mitochondria	Silva	Bacteria	Proteobacteria	Alphaproteobacteria	Rickettsiales	Mitochondria			Mitochondria
KC875853.26211.27604	Bacteria;Proteobacteria;Alphaproteobacteria;Rickettsiales;Mitochondria	Silva	Bacteria	Proteobacteria	Alphaproteobacteria	Rickettsiales	Mitochondria			Mitochondria
KC875854.23195.24567	Bacteria;Proteobacteria;Alphaproteobacteria;Rickettsiales;Mitochondria	Silva	Bacteria	Proteobacteria	Alphaproteobacteria	Rickettsiales	Mitochondria			Mitochondria
KC997784.9829.11671	Bacteria;Proteobacteria;Alphaproteobacteria;Rickettsiales;Mitochondria	Silva	Bacteria	Proteobacteria	Alphaproteobacteria	Rickettsiales	Mitochondria			Mitochondria
KF060940.26212.30943	Bacteria;Proteobacteria;Alphaproteobacteria;Rickettsiales;Mitochondria	Silva	Bacteria	Proteobacteria	Alphaproteobacteria	Rickettsiales	Mitochondria			Mitochondria
KF060943.67034.68627	Bacteria;Proteobacteria;Alphaproteobacteria;Rickettsiales;Mitochondria	Silva	Bacteria	Proteobacteria	Alphaproteobacteria	Rickettsiales	Mitochondria			Mitochondria
KF186230.24520.25881	Bacteria;Proteobacteria;Alphaproteobacteria;Rickettsiales;Mitochondria	Silva	Bacteria	Proteobacteria	Alphaproteobacteria	Rickettsiales	Mitochondria			Mitochondria
KF290995.23222.24588	Bacteria;Proteobacteria;Alphaproteobacteria;Rickettsiales;Mitochondria	Silva	Bacteria	Proteobacteria	Alphaproteobacteria	Rickettsiales	Mitochondria			Mitochondria
KF386162.398325.400260	Bacteria;Proteobacteria;Alphaproteobacteria;Rickettsiales;Mitochondria	Silva	Bacteria	Proteobacteria	Alphaproteobacteria	Rickettsiales	Mitochondria			Mitochondria
KF442616.53306.55128	Bacteria;Proteobacteria;Alphaproteobacteria;Rickettsiales;Mitochondria	Silva	Bacteria	Proteobacteria	Alphaproteobacteria	Rickettsiales	Mitochondria			Mitochondria
KF479445.2995.4505	Bacteria;Proteobacteria;Alphaproteobacteria;Rickettsiales;Mitochondria	Silva	Bacteria	Proteobacteria	Alphaproteobacteria	Rickettsiales	Mitochondria			Mitochondria
KF545917.130185.133202	Bacteria;Proteobacteria;Alphaproteobacteria;Rickettsiales;Mitochondria	Silva	Bacteria	Proteobacteria	Alphaproteobacteria	Rickettsiales	Mitochondria			Mitochondria
KF548203.1.1404	Bacteria;Proteobacteria;Alphaproteobacteria;Rickettsiales;Mitochondria	Silva	Bacteria	Proteobacteria	Alphaproteobacteria	Rickettsiales	Mitochondria			Mitochondria
KF649303.31140.32547	Bacteria;Proteobacteria;Alphaproteobacteria;Rickettsiales;Mitochondria	Silva	Bacteria	Proteobacteria	Alphaproteobacteria	Rickettsiales	Mitochondria			Mitochondria
KF649304.31381.32738	Bacteria;Proteobacteria;Alphaproteobacteria;Rickettsiales;Mitochondria	Silva	Bacteria	Proteobacteria	Alphaproteobacteria	Rickettsiales	Mitochondria			Mitochondria
KF649305.27986.29411	Bacteria;Proteobacteria;Alphaproteobacteria;Rickettsiales;Mitochondria	Silva	Bacteria	Proteobacteria	Alphaproteobacteria	Rickettsiales	Mitochondria			Mitochondria
KF650574.15652.17302	Bacteria;Proteobacteria;Alphaproteobacteria;Rickettsiales;Mitochondria	Silva	Bacteria	Proteobacteria	Alphaproteobacteria	Rickettsiales	Mitochondria			Mitochondria
KF650575.28495.30147	Bacteria;Proteobacteria;Alphaproteobacteria;Rickettsiales;Mitochondria	Silva	Bacteria	Proteobacteria	Alphaproteobacteria	Rickettsiales	Mitochondria			Mitochondria
KF709392.198203.199894	Bacteria;Proteobacteria;Alphaproteobacteria;Rickettsiales;Mitochondria	Silva	Bacteria	Proteobacteria	Alphaproteobacteria	Rickettsiales	Mitochondria			Mitochondria
KF738139.15057.16541	Bacteria;Proteobacteria;Alphaproteobacteria;Rickettsiales;Mitochondria	Silva	Bacteria	Proteobacteria	Alphaproteobacteria	Rickettsiales	Mitochondria			Mitochondria
KF757229.23216.24739	Bacteria;Proteobacteria;Alphaproteobacteria;Rickettsiales;Mitochondria	Silva	Bacteria	Proteobacteria	Alphaproteobacteria	Rickettsiales	Mitochondria			Mitochondria
KF824534.21262.22659	Bacteria;Proteobacteria;Alphaproteobacteria;Rickettsiales;Mitochondria	Silva	Bacteria	Proteobacteria	Alphaproteobacteria	Rickettsiales	Mitochondria			Mitochondria
KF833365.21521.22880	Bacteria;Proteobacteria;Alphaproteobacteria;Rickettsiales;Mitochondria	Silva	Bacteria	Proteobacteria	Alphaproteobacteria	Rickettsiales	Mitochondria			Mitochondria
KF945034.1.1258	Bacteria;Proteobacteria;Alphaproteobacteria;Rickettsiales;Mitochondria	Silva	Bacteria	Proteobacteria	Alphaproteobacteria	Rickettsiales	Mitochondria			Mitochondria
KF953885.11368.12810	Bacteria;Proteobacteria;Alphaproteobacteria;Rickettsiales;Mitochondria	Silva	Bacteria	Proteobacteria	Alphaproteobacteria	Rickettsiales	Mitochondria			Mitochondria
KJ154973.1.1699	Bacteria;Proteobacteria;Alphaproteobacteria;Rickettsiales;Mitochondria	Silva	Bacteria	Proteobacteria	Alphaproteobacteria	Rickettsiales	Mitochondria			Mitochondria
KJ398158.24385.25772	Bacteria;Proteobacteria;Alphaproteobacteria;Rickettsiales;Mitochondria	Silva	Bacteria	Proteobacteria	Alphaproteobacteria	Rickettsiales	Mitochondria			Mitochondria
KJ398159.24580.25850	Bacteria;Proteobacteria;Alphaproteobacteria;Rickettsiales;Mitochondria	Silva	Bacteria	Proteobacteria	Alphaproteobacteria	Rickettsiales	Mitochondria			Mitochondria
KJ398161.24609.26016	Bacteria;Proteobacteria;Alphaproteobacteria;Rickettsiales;Mitochondria	Silva	Bacteria	Proteobacteria	Alphaproteobacteria	Rickettsiales	Mitochondria			Mitochondria
KJ398162.24193.25581	Bacteria;Proteobacteria;Alphaproteobacteria;Rickettsiales;Mitochondria	Silva	Bacteria	Proteobacteria	Alphaproteobacteria	Rickettsiales	Mitochondria			Mitochondria
KJ398163.24719.26107	Bacteria;Proteobacteria;Alphaproteobacteria;Rickettsiales;Mitochondria	Silva	Bacteria	Proteobacteria	Alphaproteobacteria	Rickettsiales	Mitochondria			Mitochondria
KJ398164.25049.26441	Bacteria;Proteobacteria;Alphaproteobacteria;Rickettsiales;Mitochondria	Silva	Bacteria	Proteobacteria	Alphaproteobacteria	Rickettsiales	Mitochondria			Mitochondria
KJ410687.35167.36659	Bacteria;Proteobacteria;Alphaproteobacteria;Rickettsiales;Mitochondria	Silva	Bacteria	Proteobacteria	Alphaproteobacteria	Rickettsiales	Mitochondria			Mitochondria
KJ410688.37743.39236	Bacteria;Proteobacteria;Alphaproteobacteria;Rickettsiales;Mitochondria	Silva	Bacteria	Proteobacteria	Alphaproteobacteria	Rickettsiales	Mitochondria			Mitochondria
KJ414978.10926.12863	Bacteria;Proteobacteria;Alphaproteobacteria;Rickettsiales;Mitochondria	Silva	Bacteria	Proteobacteria	Alphaproteobacteria	Rickettsiales	Mitochondria			Mitochondria
KJ434027.172458.175055	Bacteria;Proteobacteria;Alphaproteobacteria;Rickettsiales;Mitochondria	Silva	Bacteria	Proteobacteria	Alphaproteobacteria	Rickettsiales	Mitochondria			Mitochondria
KJ466349.1771537.1773486	Bacteria;Proteobacteria;Alphaproteobacteria;Rickettsiales;Mitochondria	Silva	Bacteria	Proteobacteria	Alphaproteobacteria	Rickettsiales	Mitochondria			Mitochondria
KJ501958.20339.22253	Bacteria;Proteobacteria;Alphaproteobacteria;Rickettsiales;Mitochondria	Silva	Bacteria	Proteobacteria	Alphaproteobacteria	Rickettsiales	Mitochondria			Mitochondria
KJ526626.22462.23858	Bacteria;Proteobacteria;Alphaproteobacteria;Rickettsiales;Mitochondria	Silva	Bacteria	Proteobacteria	Alphaproteobacteria	Rickettsiales	Mitochondria			Mitochondria
KJ689442.27410.28800	Bacteria;Proteobacteria;Alphaproteobacteria;Rickettsiales;Mitochondria	Silva	Bacteria	Proteobacteria	Alphaproteobacteria	Rickettsiales	Mitochondria			Mitochondria
KJ708761.33217.34612	Bacteria;Proteobacteria;Alphaproteobacteria;Rickettsiales;Mitochondria	Silva	Bacteria	Proteobacteria	Alphaproteobacteria	Rickettsiales	Mitochondria			Mitochondria
KJ708762.33281.34676	Bacteria;Proteobacteria;Alphaproteobacteria;Rickettsiales;Mitochondria	Silva	Bacteria	Proteobacteria	Alphaproteobacteria	Rickettsiales	Mitochondria			Mitochondria
KJ708763.36714.38107	Bacteria;Proteobacteria;Alphaproteobacteria;Rickettsiales;Mitochondria	Silva	Bacteria	Proteobacteria	Alphaproteobacteria	Rickettsiales	Mitochondria			Mitochondria
KJ764671.19994.21471	Bacteria;Proteobacteria;Alphaproteobacteria;Rickettsiales;Mitochondria	Silva	Bacteria	Proteobacteria	Alphaproteobacteria	Rickettsiales	Mitochondria			Mitochondria
KJ817845.72155.74913	Bacteria;Proteobacteria;Alphaproteobacteria;Rickettsiales;Mitochondria	Silva	Bacteria	Proteobacteria	Alphaproteobacteria	Rickettsiales	Mitochondria			Mitochondria
KJ820684.110560.112357	Bacteria;Proteobacteria;Alphaproteobacteria;Rickettsiales;Mitochondria	Silva	Bacteria	Proteobacteria	Alphaproteobacteria	Rickettsiales	Mitochondria			Mitochondria
KJ867410.7830.9224	Bacteria;Proteobacteria;Alphaproteobacteria;Rickettsiales;Mitochondria	Silva	Bacteria	Proteobacteria	Alphaproteobacteria	Rickettsiales	Mitochondria			Mitochondria
KJ946428.31596.33128	Bacteria;Proteobacteria;Alphaproteobacteria;Rickettsiales;Mitochondria	Silva	Bacteria	Proteobacteria	Alphaproteobacteria	Rickettsiales	Mitochondria			Mitochondria
KM207678.103535.105436	Bacteria;Proteobacteria;Alphaproteobacteria;Rickettsiales;Mitochondria	Silva	Bacteria	Proteobacteria	Alphaproteobacteria	Rickettsiales	Mitochondria			Mitochondria
KM207681.34553.35936	Bacteria;Proteobacteria;Alphaproteobacteria;Rickettsiales;Mitochondria	Silva	Bacteria	Proteobacteria	Alphaproteobacteria	Rickettsiales	Mitochondria			Mitochondria
KM210510.31586.33118	Bacteria;Proteobacteria;Alphaproteobacteria;Rickettsiales;Mitochondria	Silva	Bacteria	Proteobacteria	Alphaproteobacteria	Rickettsiales	Mitochondria			Mitochondria
KM245566.15608.17176	Bacteria;Proteobacteria;Alphaproteobacteria;Rickettsiales;Mitochondria	Silva	Bacteria	Proteobacteria	Alphaproteobacteria	Rickettsiales	Mitochondria			Mitochondria
KM501562.31824.33359	Bacteria;Proteobacteria;Alphaproteobacteria;Rickettsiales;Mitochondria	Silva	Bacteria	Proteobacteria	Alphaproteobacteria	Rickettsiales	Mitochondria			Mitochondria
KM656452.1.1862	Bacteria;Proteobacteria;Alphaproteobacteria;Rickettsiales;Mitochondria	Silva	Bacteria	Proteobacteria	Alphaproteobacteria	Rickettsiales	Mitochondria			Mitochondria
KM672373.179106.180945	Bacteria;Proteobacteria;Alphaproteobacteria;Rickettsiales;Mitochondria	Silva	Bacteria	Proteobacteria	Alphaproteobacteria	Rickettsiales	Mitochondria			Mitochondria
KM672405.1.1841	Bacteria;Proteobacteria;Alphaproteobacteria;Rickettsiales;Mitochondria	Silva	Bacteria	Proteobacteria	Alphaproteobacteria	Rickettsiales	Mitochondria			Mitochondria
KM886611.6985.8509	Bacteria;Proteobacteria;Alphaproteobacteria;Rickettsiales;Mitochondria	Silva	Bacteria	Proteobacteria	Alphaproteobacteria	Rickettsiales	Mitochondria			Mitochondria
KM999231.2399.3787	Bacteria;Proteobacteria;Alphaproteobacteria;Rickettsiales;Mitochondria	Silva	Bacteria	Proteobacteria	Alphaproteobacteria	Rickettsiales	Mitochondria			Mitochondria
KP030753.210559.212415	Bacteria;Proteobacteria;Alphaproteobacteria;Rickettsiales;Mitochondria	Silva	Bacteria	Proteobacteria	Alphaproteobacteria	Rickettsiales	Mitochondria			Mitochondria
KP109783.1.1726	Bacteria;Proteobacteria;Alphaproteobacteria;Rickettsiales;Mitochondria	Silva	Bacteria	Proteobacteria	Alphaproteobacteria	Rickettsiales	Mitochondria			Mitochondria
KP109787.1.1726	Bacteria;Proteobacteria;Alphaproteobacteria;Rickettsiales;Mitochondria	Silva	Bacteria	Proteobacteria	Alphaproteobacteria	Rickettsiales	Mitochondria			Mitochondria
KP109791.1.1726	Bacteria;Proteobacteria;Alphaproteobacteria;Rickettsiales;Mitochondria	Silva	Bacteria	Proteobacteria	Alphaproteobacteria	Rickettsiales	Mitochondria			Mitochondria
KP109792.1.1722	Bacteria;Proteobacteria;Alphaproteobacteria;Rickettsiales;Mitochondria	Silva	Bacteria	Proteobacteria	Alphaproteobacteria	Rickettsiales	Mitochondria			Mitochondria
KP109793.1.1678	Bacteria;Proteobacteria;Alphaproteobacteria;Rickettsiales;Mitochondria	Silva	Bacteria	Proteobacteria	Alphaproteobacteria	Rickettsiales	Mitochondria			Mitochondria
KP109795.1.2682	Bacteria;Proteobacteria;Alphaproteobacteria;Rickettsiales;Mitochondria	Silva	Bacteria	Proteobacteria	Alphaproteobacteria	Rickettsiales	Mitochondria			Mitochondria
KP109796.1.1577	Bacteria;Proteobacteria;Alphaproteobacteria;Rickettsiales;Mitochondria	Silva	Bacteria	Proteobacteria	Alphaproteobacteria	Rickettsiales	Mitochondria			Mitochondria
KP109800.1.2748	Bacteria;Proteobacteria;Alphaproteobacteria;Rickettsiales;Mitochondria	Silva	Bacteria	Proteobacteria	Alphaproteobacteria	Rickettsiales	Mitochondria			Mitochondria
KP109801.1.2641	Bacteria;Proteobacteria;Alphaproteobacteria;Rickettsiales;Mitochondria	Silva	Bacteria	Proteobacteria	Alphaproteobacteria	Rickettsiales	Mitochondria			Mitochondria
KP109803.1.2922	Bacteria;Proteobacteria;Alphaproteobacteria;Rickettsiales;Mitochondria	Silva	Bacteria	Proteobacteria	Alphaproteobacteria	Rickettsiales	Mitochondria			Mitochondria
KP109804.1.2624	Bacteria;Proteobacteria;Alphaproteobacteria;Rickettsiales;Mitochondria	Silva	Bacteria	Proteobacteria	Alphaproteobacteria	Rickettsiales	Mitochondria			Mitochondria
KP164992.20726.22199	Bacteria;Proteobacteria;Alphaproteobacteria;Rickettsiales;Mitochondria	Silva	Bacteria	Proteobacteria	Alphaproteobacteria	Rickettsiales	Mitochondria			Mitochondria
KP165387.35143.36706	Bacteria;Proteobacteria;Alphaproteobacteria;Rickettsiales;Mitochondria	Silva	Bacteria	Proteobacteria	Alphaproteobacteria	Rickettsiales	Mitochondria			Mitochondria
KP165389.28243.29715	Bacteria;Proteobacteria;Alphaproteobacteria;Rickettsiales;Mitochondria	Silva	Bacteria	Proteobacteria	Alphaproteobacteria	Rickettsiales	Mitochondria			Mitochondria
KP687247.31088.32814	Bacteria;Proteobacteria;Alphaproteobacteria;Rickettsiales;Mitochondria	Silva	Bacteria	Proteobacteria	Alphaproteobacteria	Rickettsiales	Mitochondria			Mitochondria
KP710961.18729.20137	Bacteria;Proteobacteria;Alphaproteobacteria;Rickettsiales;Mitochondria	Silva	Bacteria	Proteobacteria	Alphaproteobacteria	Rickettsiales	Mitochondria			Mitochondria
KP722496.22975.24532	Bacteria;Proteobacteria;Alphaproteobacteria;Rickettsiales;Mitochondria	Silva	Bacteria	Proteobacteria	Alphaproteobacteria	Rickettsiales	Mitochondria			Mitochondria
KP728466.23225.24619	Bacteria;Proteobacteria;Alphaproteobacteria;Rickettsiales;Mitochondria	Silva	Bacteria	Proteobacteria	Alphaproteobacteria	Rickettsiales	Mitochondria			Mitochondria
KP742837.38004.39678	Bacteria;Proteobacteria;Alphaproteobacteria;Rickettsiales;Mitochondria	Silva	Bacteria	Proteobacteria	Alphaproteobacteria	Rickettsiales	Mitochondria			Mitochondria
KP742838.25496.27169	Bacteria;Proteobacteria;Alphaproteobacteria;Rickettsiales;Mitochondria	Silva	Bacteria	Proteobacteria	Alphaproteobacteria	Rickettsiales	Mitochondria			Mitochondria
KP890080.33565.34957	Bacteria;Proteobacteria;Alphaproteobacteria;Rickettsiales;Mitochondria	Silva	Bacteria	Proteobacteria	Alphaproteobacteria	Rickettsiales	Mitochondria			Mitochondria
KP940492.18081.19996	Bacteria;Proteobacteria;Alphaproteobacteria;Rickettsiales;Mitochondria	Silva	Bacteria	Proteobacteria	Alphaproteobacteria	Rickettsiales	Mitochondria			Mitochondria
KP940503.2887.4944	Bacteria;Proteobacteria;Alphaproteobacteria;Rickettsiales;Mitochondria	Silva	Bacteria	Proteobacteria	Alphaproteobacteria	Rickettsiales	Mitochondria			Mitochondria
KP940515.490015.491906	Bacteria;Proteobacteria;Alphaproteobacteria;Rickettsiales;Mitochondria	Silva	Bacteria	Proteobacteria	Alphaproteobacteria	Rickettsiales	Mitochondria			Mitochondria
KP974312.111406.113308	Bacteria;Proteobacteria;Alphaproteobacteria;Rickettsiales;Mitochondria	Silva	Bacteria	Proteobacteria	Alphaproteobacteria	Rickettsiales	Mitochondria			Mitochondria
KR005619.2789.4161	Bacteria;Proteobacteria;Alphaproteobacteria;Rickettsiales;Mitochondria	Silva	Bacteria	Proteobacteria	Alphaproteobacteria	Rickettsiales	Mitochondria			Mitochondria
KR055655.22851.24359	Bacteria;Proteobacteria;Alphaproteobacteria;Rickettsiales;Mitochondria	Silva	Bacteria	Proteobacteria	Alphaproteobacteria	Rickettsiales	Mitochondria			Mitochondria
KR139916.45544.47078	Bacteria;Proteobacteria;Alphaproteobacteria;Rickettsiales;Mitochondria	Silva	Bacteria	Proteobacteria	Alphaproteobacteria	Rickettsiales	Mitochondria			Mitochondria
KR349346.10127.11637	Bacteria;Proteobacteria;Alphaproteobacteria;Rickettsiales;Mitochondria	Silva	Bacteria	Proteobacteria	Alphaproteobacteria	Rickettsiales	Mitochondria			Mitochondria
KR610474.8405.10395	Bacteria;Proteobacteria;Alphaproteobacteria;Rickettsiales;Mitochondria	Silva	Bacteria	Proteobacteria	Alphaproteobacteria	Rickettsiales	Mitochondria			Mitochondria
KR704425.5049.6525	Bacteria;Proteobacteria;Alphaproteobacteria;Rickettsiales;Mitochondria	Silva	Bacteria	Proteobacteria	Alphaproteobacteria	Rickettsiales	Mitochondria			Mitochondria
KR857620.1.1461	Bacteria;Proteobacteria;Alphaproteobacteria;Rickettsiales;Mitochondria	Silva	Bacteria	Proteobacteria	Alphaproteobacteria	Rickettsiales	Mitochondria			Mitochondria
KR864757.1.24565	Bacteria;Proteobacteria;Alphaproteobacteria;Rickettsiales;Mitochondria	Silva	Bacteria	Proteobacteria	Alphaproteobacteria	Rickettsiales	Mitochondria			Mitochondria
KR952335.21166.22627	Bacteria;Proteobacteria;Alphaproteobacteria;Rickettsiales;Mitochondria	Silva	Bacteria	Proteobacteria	Alphaproteobacteria	Rickettsiales	Mitochondria			Mitochondria
KR952336.6548.8007	Bacteria;Proteobacteria;Alphaproteobacteria;Rickettsiales;Mitochondria	Silva	Bacteria	Proteobacteria	Alphaproteobacteria	Rickettsiales	Mitochondria			Mitochondria
KR952346.25676.27177	Bacteria;Proteobacteria;Alphaproteobacteria;Rickettsiales;Mitochondria	Silva	Bacteria	Proteobacteria	Alphaproteobacteria	Rickettsiales	Mitochondria			Mitochondria
KT201147.38988.40584	Bacteria;Proteobacteria;Alphaproteobacteria;Rickettsiales;Mitochondria	Silva	Bacteria	Proteobacteria	Alphaproteobacteria	Rickettsiales	Mitochondria			Mitochondria
KT266809.31658.33190	Bacteria;Proteobacteria;Alphaproteobacteria;Rickettsiales;Mitochondria	Silva	Bacteria	Proteobacteria	Alphaproteobacteria	Rickettsiales	Mitochondria			Mitochondria
KT272403.31824.33356	Bacteria;Proteobacteria;Alphaproteobacteria;Rickettsiales;Mitochondria	Silva	Bacteria	Proteobacteria	Alphaproteobacteria	Rickettsiales	Mitochondria			Mitochondria
KT313400.901304.903211	Bacteria;Proteobacteria;Alphaproteobacteria;Rickettsiales;Mitochondria	Silva	Bacteria	Proteobacteria	Alphaproteobacteria	Rickettsiales	Mitochondria			Mitochondria
KT326816.30617.32343	Bacteria;Proteobacteria;Alphaproteobacteria;Rickettsiales;Mitochondria	Silva	Bacteria	Proteobacteria	Alphaproteobacteria	Rickettsiales	Mitochondria			Mitochondria
KT337313.319055.320970	Bacteria;Proteobacteria;Alphaproteobacteria;Rickettsiales;Mitochondria	Silva	Bacteria	Proteobacteria	Alphaproteobacteria	Rickettsiales	Mitochondria			Mitochondria
KT373818.30760.32485	Bacteria;Proteobacteria;Alphaproteobacteria;Rickettsiales;Mitochondria	Silva	Bacteria	Proteobacteria	Alphaproteobacteria	Rickettsiales	Mitochondria			Mitochondria
KT428643.30772.32476	Bacteria;Proteobacteria;Alphaproteobacteria;Rickettsiales;Mitochondria	Silva	Bacteria	Proteobacteria	Alphaproteobacteria	Rickettsiales	Mitochondria			Mitochondria
KT453855.1.1201	Bacteria;Proteobacteria;Alphaproteobacteria;Rickettsiales;Mitochondria	Silva	Bacteria	Proteobacteria	Alphaproteobacteria	Rickettsiales	Mitochondria			Mitochondria
KT585676.21811.23271	Bacteria;Proteobacteria;Alphaproteobacteria;Rickettsiales;Mitochondria	Silva	Bacteria	Proteobacteria	Alphaproteobacteria	Rickettsiales	Mitochondria			Mitochondria
KT946595.48947.50491	Bacteria;Proteobacteria;Alphaproteobacteria;Rickettsiales;Mitochondria	Silva	Bacteria	Proteobacteria	Alphaproteobacteria	Rickettsiales	Mitochondria			Mitochondria
KT952708.1.1344	Bacteria;Proteobacteria;Alphaproteobacteria;Rickettsiales;Mitochondria	Silva	Bacteria	Proteobacteria	Alphaproteobacteria	Rickettsiales	Mitochondria			Mitochondria
KU050083.31066.32791	Bacteria;Proteobacteria;Alphaproteobacteria;Rickettsiales;Mitochondria	Silva	Bacteria	Proteobacteria	Alphaproteobacteria	Rickettsiales	Mitochondria			Mitochondria
KU053956.23715.25052	Bacteria;Proteobacteria;Alphaproteobacteria;Rickettsiales;Mitochondria	Silva	Bacteria	Proteobacteria	Alphaproteobacteria	Rickettsiales	Mitochondria			Mitochondria
KU140427.137914.139877	Bacteria;Proteobacteria;Alphaproteobacteria;Rickettsiales;Mitochondria	Silva	Bacteria	Proteobacteria	Alphaproteobacteria	Rickettsiales	Mitochondria			Mitochondria
KU168424.7794.9408	Bacteria;Proteobacteria;Alphaproteobacteria;Rickettsiales;Mitochondria	Silva	Bacteria	Proteobacteria	Alphaproteobacteria	Rickettsiales	Mitochondria			Mitochondria
KU176938.115999.117675	Bacteria;Proteobacteria;Alphaproteobacteria;Rickettsiales;Mitochondria	Silva	Bacteria	Proteobacteria	Alphaproteobacteria	Rickettsiales	Mitochondria			Mitochondria
KU308740.37802.39312	Bacteria;Proteobacteria;Alphaproteobacteria;Rickettsiales;Mitochondria	Silva	Bacteria	Proteobacteria	Alphaproteobacteria	Rickettsiales	Mitochondria			Mitochondria
KU310670.382095.384029	Bacteria;Proteobacteria;Alphaproteobacteria;Rickettsiales;Mitochondria	Silva	Bacteria	Proteobacteria	Alphaproteobacteria	Rickettsiales	Mitochondria			Mitochondria
KU341161.1.1602	Bacteria;Proteobacteria;Alphaproteobacteria;Rickettsiales;Mitochondria	Silva	Bacteria	Proteobacteria	Alphaproteobacteria	Rickettsiales	Mitochondria			Mitochondria
KU356193.32852.34245	Bacteria;Proteobacteria;Alphaproteobacteria;Rickettsiales;Mitochondria	Silva	Bacteria	Proteobacteria	Alphaproteobacteria	Rickettsiales	Mitochondria			Mitochondria
KU375885.10582.12108	Bacteria;Proteobacteria;Alphaproteobacteria;Rickettsiales;Mitochondria	Silva	Bacteria	Proteobacteria	Alphaproteobacteria	Rickettsiales	Mitochondria			Mitochondria
KU501222.36672.38180	Bacteria;Proteobacteria;Alphaproteobacteria;Rickettsiales;Mitochondria	Silva	Bacteria	Proteobacteria	Alphaproteobacteria	Rickettsiales	Mitochondria			Mitochondria
KU524853.1.1386	Bacteria;Proteobacteria;Alphaproteobacteria;Rickettsiales;Mitochondria	Silva	Bacteria	Proteobacteria	Alphaproteobacteria	Rickettsiales	Mitochondria			Mitochondria
KU578419.1.1294	Bacteria;Proteobacteria;Alphaproteobacteria;Rickettsiales;Mitochondria	Silva	Bacteria	Proteobacteria	Alphaproteobacteria	Rickettsiales	Mitochondria			Mitochondria
KU578465.1.1286	Bacteria;Proteobacteria;Alphaproteobacteria;Rickettsiales;Mitochondria	Silva	Bacteria	Proteobacteria	Alphaproteobacteria	Rickettsiales	Mitochondria			Mitochondria
KU578548.1.1367	Bacteria;Proteobacteria;Alphaproteobacteria;Rickettsiales;Mitochondria	Silva	Bacteria	Proteobacteria	Alphaproteobacteria	Rickettsiales	Mitochondria			Mitochondria
KU578580.1.1290	Bacteria;Proteobacteria;Alphaproteobacteria;Rickettsiales;Mitochondria	Silva	Bacteria	Proteobacteria	Alphaproteobacteria	Rickettsiales	Mitochondria			Mitochondria
KU641510.24793.26191	Bacteria;Proteobacteria;Alphaproteobacteria;Rickettsiales;Mitochondria	Silva	Bacteria	Proteobacteria	Alphaproteobacteria	Rickettsiales	Mitochondria			Mitochondria
KU666552.1.1505	Bacteria;Proteobacteria;Alphaproteobacteria;Rickettsiales;Mitochondria	Silva	Bacteria	Proteobacteria	Alphaproteobacteria	Rickettsiales	Mitochondria			Mitochondria
KU668563.35374.36853	Bacteria;Proteobacteria;Alphaproteobacteria;Rickettsiales;Mitochondria	Silva	Bacteria	Proteobacteria	Alphaproteobacteria	Rickettsiales	Mitochondria			Mitochondria
KU707476.83485.84831	Bacteria;Proteobacteria;Alphaproteobacteria;Rickettsiales;Mitochondria	Silva	Bacteria	Proteobacteria	Alphaproteobacteria	Rickettsiales	Mitochondria			Mitochondria
KU725478.45631.48554	Bacteria;Proteobacteria;Alphaproteobacteria;Rickettsiales;Mitochondria	Silva	Bacteria	Proteobacteria	Alphaproteobacteria	Rickettsiales	Mitochondria			Mitochondria
KU725488.45630.48552	Bacteria;Proteobacteria;Alphaproteobacteria;Rickettsiales;Mitochondria	Silva	Bacteria	Proteobacteria	Alphaproteobacteria	Rickettsiales	Mitochondria			Mitochondria
KU725489.44345.47260	Bacteria;Proteobacteria;Alphaproteobacteria;Rickettsiales;Mitochondria	Silva	Bacteria	Proteobacteria	Alphaproteobacteria	Rickettsiales	Mitochondria			Mitochondria
KU725492.38816.41706	Bacteria;Proteobacteria;Alphaproteobacteria;Rickettsiales;Mitochondria	Silva	Bacteria	Proteobacteria	Alphaproteobacteria	Rickettsiales	Mitochondria			Mitochondria
KU725510.45719.47636	Bacteria;Proteobacteria;Alphaproteobacteria;Rickettsiales;Mitochondria	Silva	Bacteria	Proteobacteria	Alphaproteobacteria	Rickettsiales	Mitochondria			Mitochondria
KU761332.12259.13699	Bacteria;Proteobacteria;Alphaproteobacteria;Rickettsiales;Mitochondria	Silva	Bacteria	Proteobacteria	Alphaproteobacteria	Rickettsiales	Mitochondria			Mitochondria
KU865690.359693.361653	Bacteria;Proteobacteria;Alphaproteobacteria;Rickettsiales;Mitochondria	Silva	Bacteria	Proteobacteria	Alphaproteobacteria	Rickettsiales	Mitochondria			Mitochondria
KU881794.1.3261	Bacteria;Proteobacteria;Alphaproteobacteria;Rickettsiales;Mitochondria	Silva	Bacteria	Proteobacteria	Alphaproteobacteria	Rickettsiales	Mitochondria			Mitochondria
KU885455.21477.22836	Bacteria;Proteobacteria;Alphaproteobacteria;Rickettsiales;Mitochondria	Silva	Bacteria	Proteobacteria	Alphaproteobacteria	Rickettsiales	Mitochondria			Mitochondria
KU992323.5880.8085	Bacteria;Proteobacteria;Alphaproteobacteria;Rickettsiales;Mitochondria	Silva	Bacteria	Proteobacteria	Alphaproteobacteria	Rickettsiales	Mitochondria			Mitochondria
KX011536.493.2021	Bacteria;Proteobacteria;Alphaproteobacteria;Rickettsiales;Mitochondria	Silva	Bacteria	Proteobacteria	Alphaproteobacteria	Rickettsiales	Mitochondria			Mitochondria
KX013547.22562.23986	Bacteria;Proteobacteria;Alphaproteobacteria;Rickettsiales;Mitochondria	Silva	Bacteria	Proteobacteria	Alphaproteobacteria	Rickettsiales	Mitochondria			Mitochondria
KX013548.30514.31914	Bacteria;Proteobacteria;Alphaproteobacteria;Rickettsiales;Mitochondria	Silva	Bacteria	Proteobacteria	Alphaproteobacteria	Rickettsiales	Mitochondria			Mitochondria
KX061492.24092.25559	Bacteria;Proteobacteria;Alphaproteobacteria;Rickettsiales;Mitochondria	Silva	Bacteria	Proteobacteria	Alphaproteobacteria	Rickettsiales	Mitochondria			Mitochondria
KX063855.108489.110435	Bacteria;Proteobacteria;Alphaproteobacteria;Rickettsiales;Mitochondria	Silva	Bacteria	Proteobacteria	Alphaproteobacteria	Rickettsiales	Mitochondria			Mitochondria
KX171637.368604.370246	Bacteria;Proteobacteria;Alphaproteobacteria;Rickettsiales;Mitochondria	Silva	Bacteria	Proteobacteria	Alphaproteobacteria	Rickettsiales	Mitochondria			Mitochondria
KX177517.1.1434	Bacteria;Proteobacteria;Alphaproteobacteria;Rickettsiales;Mitochondria	Silva	Bacteria	Proteobacteria	Alphaproteobacteria	Rickettsiales	Mitochondria			Mitochondria
KX257489.14359.15646	Bacteria;Proteobacteria;Alphaproteobacteria;Rickettsiales;Mitochondria	Silva	Bacteria	Proteobacteria	Alphaproteobacteria	Rickettsiales	Mitochondria			Mitochondria
KX270753.22540.24628	Bacteria;Proteobacteria;Alphaproteobacteria;Rickettsiales;Mitochondria	Silva	Bacteria	Proteobacteria	Alphaproteobacteria	Rickettsiales	Mitochondria			Mitochondria
KX427228.23251.24601	Bacteria;Proteobacteria;Alphaproteobacteria;Rickettsiales;Mitochondria	Silva	Bacteria	Proteobacteria	Alphaproteobacteria	Rickettsiales	Mitochondria			Mitochondria
KX427229.23243.24581	Bacteria;Proteobacteria;Alphaproteobacteria;Rickettsiales;Mitochondria	Silva	Bacteria	Proteobacteria	Alphaproteobacteria	Rickettsiales	Mitochondria			Mitochondria
KX427230.23281.24629	Bacteria;Proteobacteria;Alphaproteobacteria;Rickettsiales;Mitochondria	Silva	Bacteria	Proteobacteria	Alphaproteobacteria	Rickettsiales	Mitochondria			Mitochondria
KX427231.23253.24601	Bacteria;Proteobacteria;Alphaproteobacteria;Rickettsiales;Mitochondria	Silva	Bacteria	Proteobacteria	Alphaproteobacteria	Rickettsiales	Mitochondria			Mitochondria
KX427232.23234.24582	Bacteria;Proteobacteria;Alphaproteobacteria;Rickettsiales;Mitochondria	Silva	Bacteria	Proteobacteria	Alphaproteobacteria	Rickettsiales	Mitochondria			Mitochondria
KX427233.23283.24612	Bacteria;Proteobacteria;Alphaproteobacteria;Rickettsiales;Mitochondria	Silva	Bacteria	Proteobacteria	Alphaproteobacteria	Rickettsiales	Mitochondria			Mitochondria
KX427234.23237.24576	Bacteria;Proteobacteria;Alphaproteobacteria;Rickettsiales;Mitochondria	Silva	Bacteria	Proteobacteria	Alphaproteobacteria	Rickettsiales	Mitochondria			Mitochondria
KX427235.23255.24604	Bacteria;Proteobacteria;Alphaproteobacteria;Rickettsiales;Mitochondria	Silva	Bacteria	Proteobacteria	Alphaproteobacteria	Rickettsiales	Mitochondria			Mitochondria
KX427236.23249.24589	Bacteria;Proteobacteria;Alphaproteobacteria;Rickettsiales;Mitochondria	Silva	Bacteria	Proteobacteria	Alphaproteobacteria	Rickettsiales	Mitochondria			Mitochondria
KX455872.30094.31650	Bacteria;Proteobacteria;Alphaproteobacteria;Rickettsiales;Mitochondria	Silva	Bacteria	Proteobacteria	Alphaproteobacteria	Rickettsiales	Mitochondria			Mitochondria
KX525587.24193.25556	Bacteria;Proteobacteria;Alphaproteobacteria;Rickettsiales;Mitochondria	Silva	Bacteria	Proteobacteria	Alphaproteobacteria	Rickettsiales	Mitochondria			Mitochondria
KX578030.30652.32381	Bacteria;Proteobacteria;Alphaproteobacteria;Rickettsiales;Mitochondria	Silva	Bacteria	Proteobacteria	Alphaproteobacteria	Rickettsiales	Mitochondria			Mitochondria
KX687877.23991.25312	Bacteria;Proteobacteria;Alphaproteobacteria;Rickettsiales;Mitochondria	Silva	Bacteria	Proteobacteria	Alphaproteobacteria	Rickettsiales	Mitochondria			Mitochondria
KX687878.25617.26981	Bacteria;Proteobacteria;Alphaproteobacteria;Rickettsiales;Mitochondria	Silva	Bacteria	Proteobacteria	Alphaproteobacteria	Rickettsiales	Mitochondria			Mitochondria
KX687879.23779.25151	Bacteria;Proteobacteria;Alphaproteobacteria;Rickettsiales;Mitochondria	Silva	Bacteria	Proteobacteria	Alphaproteobacteria	Rickettsiales	Mitochondria			Mitochondria
KX756655.28300.29732	Bacteria;Proteobacteria;Alphaproteobacteria;Rickettsiales;Mitochondria	Silva	Bacteria	Proteobacteria	Alphaproteobacteria	Rickettsiales	Mitochondria			Mitochondria
KX881915.1.1655	Bacteria;Proteobacteria;Alphaproteobacteria;Rickettsiales;Mitochondria	Silva	Bacteria	Proteobacteria	Alphaproteobacteria	Rickettsiales	Mitochondria			Mitochondria
KX885105.26417.27897	Bacteria;Proteobacteria;Alphaproteobacteria;Rickettsiales;Mitochondria	Silva	Bacteria	Proteobacteria	Alphaproteobacteria	Rickettsiales	Mitochondria			Mitochondria
KX887330.41519.43518	Bacteria;Proteobacteria;Alphaproteobacteria;Rickettsiales;Mitochondria	Silva	Bacteria	Proteobacteria	Alphaproteobacteria	Rickettsiales	Mitochondria			Mitochondria
KX887331.163268.164565	Bacteria;Proteobacteria;Alphaproteobacteria;Rickettsiales;Mitochondria	Silva	Bacteria	Proteobacteria	Alphaproteobacteria	Rickettsiales	Mitochondria			Mitochondria
KX931017.22660.24049	Bacteria;Proteobacteria;Alphaproteobacteria;Rickettsiales;Mitochondria	Silva	Bacteria	Proteobacteria	Alphaproteobacteria	Rickettsiales	Mitochondria			Mitochondria
KX980031.21297.22686	Bacteria;Proteobacteria;Alphaproteobacteria;Rickettsiales;Mitochondria	Silva	Bacteria	Proteobacteria	Alphaproteobacteria	Rickettsiales	Mitochondria			Mitochondria
KY083066.2257.3646	Bacteria;Proteobacteria;Alphaproteobacteria;Rickettsiales;Mitochondria	Silva	Bacteria	Proteobacteria	Alphaproteobacteria	Rickettsiales	Mitochondria			Mitochondria
KY242386.138314.140286	Bacteria;Proteobacteria;Alphaproteobacteria;Rickettsiales;Mitochondria	Silva	Bacteria	Proteobacteria	Alphaproteobacteria	Rickettsiales	Mitochondria			Mitochondria
KY305663.13452.14878	Bacteria;Proteobacteria;Alphaproteobacteria;Rickettsiales;Mitochondria	Silva	Bacteria	Proteobacteria	Alphaproteobacteria	Rickettsiales	Mitochondria			Mitochondria
KY348846.23674.25160	Bacteria;Proteobacteria;Alphaproteobacteria;Rickettsiales;Mitochondria	Silva	Bacteria	Proteobacteria	Alphaproteobacteria	Rickettsiales	Mitochondria			Mitochondria
KY360311.26664.28258	Bacteria;Proteobacteria;Alphaproteobacteria;Rickettsiales;Mitochondria	Silva	Bacteria	Proteobacteria	Alphaproteobacteria	Rickettsiales	Mitochondria			Mitochondria
KY362374.29235.30743	Bacteria;Proteobacteria;Alphaproteobacteria;Rickettsiales;Mitochondria	Silva	Bacteria	Proteobacteria	Alphaproteobacteria	Rickettsiales	Mitochondria			Mitochondria
KY362439.101305.102902	Bacteria;Proteobacteria;Alphaproteobacteria;Rickettsiales;Mitochondria	Silva	Bacteria	Proteobacteria	Alphaproteobacteria	Rickettsiales	Mitochondria			Mitochondria
KY362513.58584.60142	Bacteria;Proteobacteria;Alphaproteobacteria;Rickettsiales;Mitochondria	Silva	Bacteria	Proteobacteria	Alphaproteobacteria	Rickettsiales	Mitochondria			Mitochondria
KY369195.4885.6448	Bacteria;Proteobacteria;Alphaproteobacteria;Rickettsiales;Mitochondria	Silva	Bacteria	Proteobacteria	Alphaproteobacteria	Rickettsiales	Mitochondria			Mitochondria
KY379823.79705.81321	Bacteria;Proteobacteria;Alphaproteobacteria;Rickettsiales;Mitochondria	Silva	Bacteria	Proteobacteria	Alphaproteobacteria	Rickettsiales	Mitochondria			Mitochondria
KY457237.113363.114833	Bacteria;Proteobacteria;Alphaproteobacteria;Rickettsiales;Mitochondria	Silva	Bacteria	Proteobacteria	Alphaproteobacteria	Rickettsiales	Mitochondria			Mitochondria
KY460674.22023.23603	Bacteria;Proteobacteria;Alphaproteobacteria;Rickettsiales;Mitochondria	Silva	Bacteria	Proteobacteria	Alphaproteobacteria	Rickettsiales	Mitochondria			Mitochondria
KY629615.31609.33241	Bacteria;Proteobacteria;Alphaproteobacteria;Rickettsiales;Mitochondria	Silva	Bacteria	Proteobacteria	Alphaproteobacteria	Rickettsiales	Mitochondria			Mitochondria
KY629619.60516.62113	Bacteria;Proteobacteria;Alphaproteobacteria;Rickettsiales;Mitochondria	Silva	Bacteria	Proteobacteria	Alphaproteobacteria	Rickettsiales	Mitochondria			Mitochondria
KY638679.1.1843	Bacteria;Proteobacteria;Alphaproteobacteria;Rickettsiales;Mitochondria	Silva	Bacteria	Proteobacteria	Alphaproteobacteria	Rickettsiales	Mitochondria			Mitochondria
KY638680.1.1848	Bacteria;Proteobacteria;Alphaproteobacteria;Rickettsiales;Mitochondria	Silva	Bacteria	Proteobacteria	Alphaproteobacteria	Rickettsiales	Mitochondria			Mitochondria
KY638685.1.1845	Bacteria;Proteobacteria;Alphaproteobacteria;Rickettsiales;Mitochondria	Silva	Bacteria	Proteobacteria	Alphaproteobacteria	Rickettsiales	Mitochondria			Mitochondria
KY680279.411724.413532	Bacteria;Proteobacteria;Alphaproteobacteria;Rickettsiales;Mitochondria	Silva	Bacteria	Proteobacteria	Alphaproteobacteria	Rickettsiales	Mitochondria			Mitochondria
KY768855.182371.184288	Bacteria;Proteobacteria;Alphaproteobacteria;Rickettsiales;Mitochondria	Silva	Bacteria	Proteobacteria	Alphaproteobacteria	Rickettsiales	Mitochondria			Mitochondria
KY774314.401066.402900	Bacteria;Proteobacteria;Alphaproteobacteria;Rickettsiales;Mitochondria	Silva	Bacteria	Proteobacteria	Alphaproteobacteria	Rickettsiales	Mitochondria			Mitochondria
KY774449.11602.13325	Bacteria;Proteobacteria;Alphaproteobacteria;Rickettsiales;Mitochondria	Silva	Bacteria	Proteobacteria	Alphaproteobacteria	Rickettsiales	Mitochondria			Mitochondria
KY885002.4981.6548	Bacteria;Proteobacteria;Alphaproteobacteria;Rickettsiales;Mitochondria	Silva	Bacteria	Proteobacteria	Alphaproteobacteria	Rickettsiales	Mitochondria			Mitochondria
LBAZ01005197.5324.7084	Bacteria;Proteobacteria;Alphaproteobacteria;Rickettsiales;Mitochondria	Silva	Bacteria	Proteobacteria	Alphaproteobacteria	Rickettsiales	Mitochondria			Mitochondria
LBBA01004280.347199.348961	Bacteria;Proteobacteria;Alphaproteobacteria;Rickettsiales;Mitochondria	Silva	Bacteria	Proteobacteria	Alphaproteobacteria	Rickettsiales	Mitochondria			Mitochondria
LBLM01048030.119453.121381	Bacteria;Proteobacteria;Alphaproteobacteria;Rickettsiales;Mitochondria	Silva	Bacteria	Proteobacteria	Alphaproteobacteria	Rickettsiales	Mitochondria			Mitochondria
LBLM01048433.256307.258237	Bacteria;Proteobacteria;Alphaproteobacteria;Rickettsiales;Mitochondria	Silva	Bacteria	Proteobacteria	Alphaproteobacteria	Rickettsiales	Mitochondria			Mitochondria
LC076712.1.1436	Bacteria;Proteobacteria;Alphaproteobacteria;Rickettsiales;Mitochondria	Silva	Bacteria	Proteobacteria	Alphaproteobacteria	Rickettsiales	Mitochondria			Mitochondria
LC076714.1.1434	Bacteria;Proteobacteria;Alphaproteobacteria;Rickettsiales;Mitochondria	Silva	Bacteria	Proteobacteria	Alphaproteobacteria	Rickettsiales	Mitochondria			Mitochondria
LC076720.1.1438	Bacteria;Proteobacteria;Alphaproteobacteria;Rickettsiales;Mitochondria	Silva	Bacteria	Proteobacteria	Alphaproteobacteria	Rickettsiales	Mitochondria			Mitochondria
LC076749.1.1438	Bacteria;Proteobacteria;Alphaproteobacteria;Rickettsiales;Mitochondria	Silva	Bacteria	Proteobacteria	Alphaproteobacteria	Rickettsiales	Mitochondria			Mitochondria
LFQT01008403.6686015.6687693	Bacteria;Proteobacteria;Alphaproteobacteria;Rickettsiales;Mitochondria	Silva	Bacteria	Proteobacteria	Alphaproteobacteria	Rickettsiales	Mitochondria			Mitochondria
LGSK01000278.37288.38733	Bacteria;Proteobacteria;Alphaproteobacteria;Rickettsiales;Mitochondria	Silva	Bacteria	Proteobacteria	Alphaproteobacteria	Rickettsiales	Mitochondria			Mitochondria
LGSL01000305.21993.23480	Bacteria;Proteobacteria;Alphaproteobacteria;Rickettsiales;Mitochondria	Silva	Bacteria	Proteobacteria	Alphaproteobacteria	Rickettsiales	Mitochondria			Mitochondria
LGSO01000254.324.1809	Bacteria;Proteobacteria;Alphaproteobacteria;Rickettsiales;Mitochondria	Silva	Bacteria	Proteobacteria	Alphaproteobacteria	Rickettsiales	Mitochondria			Mitochondria
LGTR01000136.23908.25394	Bacteria;Proteobacteria;Alphaproteobacteria;Rickettsiales;Mitochondria	Silva	Bacteria	Proteobacteria	Alphaproteobacteria	Rickettsiales	Mitochondria			Mitochondria
LGTT01000265.3049.4535	Bacteria;Proteobacteria;Alphaproteobacteria;Rickettsiales;Mitochondria	Silva	Bacteria	Proteobacteria	Alphaproteobacteria	Rickettsiales	Mitochondria			Mitochondria
LKAM01000006.448667.450435	Bacteria;Proteobacteria;Alphaproteobacteria;Rickettsiales;Mitochondria	Silva	Bacteria	Proteobacteria	Alphaproteobacteria	Rickettsiales	Mitochondria			Mitochondria
LKBE01000139.70.1487	Bacteria;Proteobacteria;Alphaproteobacteria;Rickettsiales;Mitochondria	Silva	Bacteria	Proteobacteria	Alphaproteobacteria	Rickettsiales	Mitochondria			Mitochondria
LM616417.69.2020	Bacteria;Proteobacteria;Alphaproteobacteria;Rickettsiales;Mitochondria	Silva	Bacteria	Proteobacteria	Alphaproteobacteria	Rickettsiales	Mitochondria			Mitochondria
LMYF01012416.2281.3771	Bacteria;Proteobacteria;Alphaproteobacteria;Rickettsiales;Mitochondria	Silva	Bacteria	Proteobacteria	Alphaproteobacteria	Rickettsiales	Mitochondria			Mitochondria
LN713256.15624308.15626191	Bacteria;Proteobacteria;Alphaproteobacteria;Rickettsiales;Mitochondria	Silva	Bacteria	Proteobacteria	Alphaproteobacteria	Rickettsiales	Mitochondria			Mitochondria
LN835293.27669.29119	Bacteria;Proteobacteria;Alphaproteobacteria;Rickettsiales;Mitochondria	Silva	Bacteria	Proteobacteria	Alphaproteobacteria	Rickettsiales	Mitochondria			Mitochondria
LN835310.359.1790	Bacteria;Proteobacteria;Alphaproteobacteria;Rickettsiales;Mitochondria	Silva	Bacteria	Proteobacteria	Alphaproteobacteria	Rickettsiales	Mitochondria			Mitochondria
LN880475.1.1518	Bacteria;Proteobacteria;Alphaproteobacteria;Rickettsiales;Mitochondria	Silva	Bacteria	Proteobacteria	Alphaproteobacteria	Rickettsiales	Mitochondria			Mitochondria
LNAC01002390.7372.8824	Bacteria;Proteobacteria;Alphaproteobacteria;Rickettsiales;Mitochondria	Silva	Bacteria	Proteobacteria	Alphaproteobacteria	Rickettsiales	Mitochondria			Mitochondria
LODP01000009.5625059.5627002	Bacteria;Proteobacteria;Alphaproteobacteria;Rickettsiales;Mitochondria	Silva	Bacteria	Proteobacteria	Alphaproteobacteria	Rickettsiales	Mitochondria			Mitochondria
LONC01000611.65580.67188	Bacteria;Proteobacteria;Alphaproteobacteria;Rickettsiales;Mitochondria	Silva	Bacteria	Proteobacteria	Alphaproteobacteria	Rickettsiales	Mitochondria			Mitochondria
LPQZ01031239.38426.40384	Bacteria;Proteobacteria;Alphaproteobacteria;Rickettsiales;Mitochondria	Silva	Bacteria	Proteobacteria	Alphaproteobacteria	Rickettsiales	Mitochondria			Mitochondria
LPWI01000281.7329711.7331617	Bacteria;Proteobacteria;Alphaproteobacteria;Rickettsiales;Mitochondria	Silva	Bacteria	Proteobacteria	Alphaproteobacteria	Rickettsiales	Mitochondria			Mitochondria
LPWI01002526.38106.40011	Bacteria;Proteobacteria;Alphaproteobacteria;Rickettsiales;Mitochondria	Silva	Bacteria	Proteobacteria	Alphaproteobacteria	Rickettsiales	Mitochondria			Mitochondria
LRBV01000113.5305.7215	Bacteria;Proteobacteria;Alphaproteobacteria;Rickettsiales;Mitochondria	Silva	Bacteria	Proteobacteria	Alphaproteobacteria	Rickettsiales	Mitochondria			Mitochondria
LRBV01009134.14528.16428	Bacteria;Proteobacteria;Alphaproteobacteria;Rickettsiales;Mitochondria	Silva	Bacteria	Proteobacteria	Alphaproteobacteria	Rickettsiales	Mitochondria			Mitochondria
LS992090.136483943.136485870	Bacteria;Proteobacteria;Alphaproteobacteria;Rickettsiales;Mitochondria	Silva	Bacteria	Proteobacteria	Alphaproteobacteria	Rickettsiales	Mitochondria			Mitochondria
LS992090.495490419.495492251	Bacteria;Proteobacteria;Alphaproteobacteria;Rickettsiales;Mitochondria	Silva	Bacteria	Proteobacteria	Alphaproteobacteria	Rickettsiales	Mitochondria			Mitochondria
LS992095.578215195.578217114	Bacteria;Proteobacteria;Alphaproteobacteria;Rickettsiales;Mitochondria	Silva	Bacteria	Proteobacteria	Alphaproteobacteria	Rickettsiales	Mitochondria			Mitochondria
LS992095.578240220.578242146	Bacteria;Proteobacteria;Alphaproteobacteria;Rickettsiales;Mitochondria	Silva	Bacteria	Proteobacteria	Alphaproteobacteria	Rickettsiales	Mitochondria			Mitochondria
LSRQ01002466.105117.107074	Bacteria;Proteobacteria;Alphaproteobacteria;Rickettsiales;Mitochondria	Silva	Bacteria	Proteobacteria	Alphaproteobacteria	Rickettsiales	Mitochondria			Mitochondria
LT841394.32816.34250	Bacteria;Proteobacteria;Alphaproteobacteria;Rickettsiales;Mitochondria	Silva	Bacteria	Proteobacteria	Alphaproteobacteria	Rickettsiales	Mitochondria			Mitochondria
LT906348.23358.25031	Bacteria;Proteobacteria;Alphaproteobacteria;Rickettsiales;Mitochondria	Silva	Bacteria	Proteobacteria	Alphaproteobacteria	Rickettsiales	Mitochondria			Mitochondria
LTAE01000247.57378.59306	Bacteria;Proteobacteria;Alphaproteobacteria;Rickettsiales;Mitochondria	Silva	Bacteria	Proteobacteria	Alphaproteobacteria	Rickettsiales	Mitochondria			Mitochondria
LVCI01000074.295.1700	Bacteria;Proteobacteria;Alphaproteobacteria;Rickettsiales;Mitochondria	Silva	Bacteria	Proteobacteria	Alphaproteobacteria	Rickettsiales	Mitochondria			Mitochondria
LVLB01000001.27608.29029	Bacteria;Proteobacteria;Alphaproteobacteria;Rickettsiales;Mitochondria	Silva	Bacteria	Proteobacteria	Alphaproteobacteria	Rickettsiales	Mitochondria			Mitochondria
LWCZ01001510.46.1477	Bacteria;Proteobacteria;Alphaproteobacteria;Rickettsiales;Mitochondria	Silva	Bacteria	Proteobacteria	Alphaproteobacteria	Rickettsiales	Mitochondria			Mitochondria
LYXL01002427.106151.108083	Bacteria;Proteobacteria;Alphaproteobacteria;Rickettsiales;Mitochondria	Silva	Bacteria	Proteobacteria	Alphaproteobacteria	Rickettsiales	Mitochondria			Mitochondria
M68929.153545.157926	Bacteria;Proteobacteria;Alphaproteobacteria;Rickettsiales;Mitochondria	Silva	Bacteria	Proteobacteria	Alphaproteobacteria	Rickettsiales	Mitochondria			Mitochondria
MATR01000512.109264.111263	Bacteria;Proteobacteria;Alphaproteobacteria;Rickettsiales;Mitochondria	Silva	Bacteria	Proteobacteria	Alphaproteobacteria	Rickettsiales	Mitochondria			Mitochondria
MBFZ01000009.7285.8738	Bacteria;Proteobacteria;Alphaproteobacteria;Rickettsiales;Mitochondria	Silva	Bacteria	Proteobacteria	Alphaproteobacteria	Rickettsiales	Mitochondria			Mitochondria
MBGJ01000051.694535.695746	Bacteria;Proteobacteria;Alphaproteobacteria;Rickettsiales;Mitochondria	Silva	Bacteria	Proteobacteria	Alphaproteobacteria	Rickettsiales	Mitochondria			Mitochondria
MEMO01000010.14150.15648	Bacteria;Proteobacteria;Alphaproteobacteria;Rickettsiales;Mitochondria	Silva	Bacteria	Proteobacteria	Alphaproteobacteria	Rickettsiales	Mitochondria			Mitochondria
MF070087.25255.27109	Bacteria;Proteobacteria;Alphaproteobacteria;Rickettsiales;Mitochondria	Silva	Bacteria	Proteobacteria	Alphaproteobacteria	Rickettsiales	Mitochondria			Mitochondria
MF351970.2963.4361	Bacteria;Proteobacteria;Alphaproteobacteria;Rickettsiales;Mitochondria	Silva	Bacteria	Proteobacteria	Alphaproteobacteria	Rickettsiales	Mitochondria			Mitochondria
MF358694.52617.54584	Bacteria;Proteobacteria;Alphaproteobacteria;Rickettsiales;Mitochondria	Silva	Bacteria	Proteobacteria	Alphaproteobacteria	Rickettsiales	Mitochondria			Mitochondria
MF372958.21923.23317	Bacteria;Proteobacteria;Alphaproteobacteria;Rickettsiales;Mitochondria	Silva	Bacteria	Proteobacteria	Alphaproteobacteria	Rickettsiales	Mitochondria			Mitochondria
MF401630.130260.132231	Bacteria;Proteobacteria;Alphaproteobacteria;Rickettsiales;Mitochondria	Silva	Bacteria	Proteobacteria	Alphaproteobacteria	Rickettsiales	Mitochondria			Mitochondria
MF490441.98771.100325	Bacteria;Proteobacteria;Alphaproteobacteria;Rickettsiales;Mitochondria	Silva	Bacteria	Proteobacteria	Alphaproteobacteria	Rickettsiales	Mitochondria			Mitochondria
MF680514.3264.4635	Bacteria;Proteobacteria;Alphaproteobacteria;Rickettsiales;Mitochondria	Silva	Bacteria	Proteobacteria	Alphaproteobacteria	Rickettsiales	Mitochondria			Mitochondria
MF683210.337655.339663	Bacteria;Proteobacteria;Alphaproteobacteria;Rickettsiales;Mitochondria	Silva	Bacteria	Proteobacteria	Alphaproteobacteria	Rickettsiales	Mitochondria			Mitochondria
MF997422.30740.32226	Bacteria;Proteobacteria;Alphaproteobacteria;Rickettsiales;Mitochondria	Silva	Bacteria	Proteobacteria	Alphaproteobacteria	Rickettsiales	Mitochondria			Mitochondria
MG029262.1210.3098	Bacteria;Proteobacteria;Alphaproteobacteria;Rickettsiales;Mitochondria	Silva	Bacteria	Proteobacteria	Alphaproteobacteria	Rickettsiales	Mitochondria			Mitochondria
MG171191.255222.257044	Bacteria;Proteobacteria;Alphaproteobacteria;Rickettsiales;Mitochondria	Silva	Bacteria	Proteobacteria	Alphaproteobacteria	Rickettsiales	Mitochondria			Mitochondria
MG592725.21223.22623	Bacteria;Proteobacteria;Alphaproteobacteria;Rickettsiales;Mitochondria	Silva	Bacteria	Proteobacteria	Alphaproteobacteria	Rickettsiales	Mitochondria			Mitochondria
MG592726.21276.22671	Bacteria;Proteobacteria;Alphaproteobacteria;Rickettsiales;Mitochondria	Silva	Bacteria	Proteobacteria	Alphaproteobacteria	Rickettsiales	Mitochondria			Mitochondria
MG592729.21267.22661	Bacteria;Proteobacteria;Alphaproteobacteria;Rickettsiales;Mitochondria	Silva	Bacteria	Proteobacteria	Alphaproteobacteria	Rickettsiales	Mitochondria			Mitochondria
MG593776.66280.67756	Bacteria;Proteobacteria;Alphaproteobacteria;Rickettsiales;Mitochondria	Silva	Bacteria	Proteobacteria	Alphaproteobacteria	Rickettsiales	Mitochondria			Mitochondria
MG598532.27524.28912	Bacteria;Proteobacteria;Alphaproteobacteria;Rickettsiales;Mitochondria	Silva	Bacteria	Proteobacteria	Alphaproteobacteria	Rickettsiales	Mitochondria			Mitochondria
MG640570.113881.115851	Bacteria;Proteobacteria;Alphaproteobacteria;Rickettsiales;Mitochondria	Silva	Bacteria	Proteobacteria	Alphaproteobacteria	Rickettsiales	Mitochondria			Mitochondria
MG642023.33394.34988	Bacteria;Proteobacteria;Alphaproteobacteria;Rickettsiales;Mitochondria	Silva	Bacteria	Proteobacteria	Alphaproteobacteria	Rickettsiales	Mitochondria			Mitochondria
MG674825.31664.33199	Bacteria;Proteobacteria;Alphaproteobacteria;Rickettsiales;Mitochondria	Silva	Bacteria	Proteobacteria	Alphaproteobacteria	Rickettsiales	Mitochondria			Mitochondria
MG711470.34166.35730	Bacteria;Proteobacteria;Alphaproteobacteria;Rickettsiales;Mitochondria	Silva	Bacteria	Proteobacteria	Alphaproteobacteria	Rickettsiales	Mitochondria			Mitochondria
MG733298.21263.22661	Bacteria;Proteobacteria;Alphaproteobacteria;Rickettsiales;Mitochondria	Silva	Bacteria	Proteobacteria	Alphaproteobacteria	Rickettsiales	Mitochondria			Mitochondria
MG775430.83692.85606	Bacteria;Proteobacteria;Alphaproteobacteria;Rickettsiales;Mitochondria	Silva	Bacteria	Proteobacteria	Alphaproteobacteria	Rickettsiales	Mitochondria			Mitochondria
MG788014.423252.425201	Bacteria;Proteobacteria;Alphaproteobacteria;Rickettsiales;Mitochondria	Silva	Bacteria	Proteobacteria	Alphaproteobacteria	Rickettsiales	Mitochondria			Mitochondria
MG807882.26307.27896	Bacteria;Proteobacteria;Alphaproteobacteria;Rickettsiales;Mitochondria	Silva	Bacteria	Proteobacteria	Alphaproteobacteria	Rickettsiales	Mitochondria			Mitochondria
MG922859.23271.24607	Bacteria;Proteobacteria;Alphaproteobacteria;Rickettsiales;Mitochondria	Silva	Bacteria	Proteobacteria	Alphaproteobacteria	Rickettsiales	Mitochondria			Mitochondria
MG922863.23274.24605	Bacteria;Proteobacteria;Alphaproteobacteria;Rickettsiales;Mitochondria	Silva	Bacteria	Proteobacteria	Alphaproteobacteria	Rickettsiales	Mitochondria			Mitochondria
MH107388.16372.17855	Bacteria;Proteobacteria;Alphaproteobacteria;Rickettsiales;Mitochondria	Silva	Bacteria	Proteobacteria	Alphaproteobacteria	Rickettsiales	Mitochondria			Mitochondria
MH176159.681789.683765	Bacteria;Proteobacteria;Alphaproteobacteria;Rickettsiales;Mitochondria	Silva	Bacteria	Proteobacteria	Alphaproteobacteria	Rickettsiales	Mitochondria			Mitochondria
MH281621.22013.23396	Bacteria;Proteobacteria;Alphaproteobacteria;Rickettsiales;Mitochondria	Silva	Bacteria	Proteobacteria	Alphaproteobacteria	Rickettsiales	Mitochondria			Mitochondria
MH281622.11548.12950	Bacteria;Proteobacteria;Alphaproteobacteria;Rickettsiales;Mitochondria	Silva	Bacteria	Proteobacteria	Alphaproteobacteria	Rickettsiales	Mitochondria			Mitochondria
MH281623.26884.28249	Bacteria;Proteobacteria;Alphaproteobacteria;Rickettsiales;Mitochondria	Silva	Bacteria	Proteobacteria	Alphaproteobacteria	Rickettsiales	Mitochondria			Mitochondria
MH281624.9514.10837	Bacteria;Proteobacteria;Alphaproteobacteria;Rickettsiales;Mitochondria	Silva	Bacteria	Proteobacteria	Alphaproteobacteria	Rickettsiales	Mitochondria			Mitochondria
MH281625.11459.12849	Bacteria;Proteobacteria;Alphaproteobacteria;Rickettsiales;Mitochondria	Silva	Bacteria	Proteobacteria	Alphaproteobacteria	Rickettsiales	Mitochondria			Mitochondria
MH367294.52510.54113	Bacteria;Proteobacteria;Alphaproteobacteria;Rickettsiales;Mitochondria	Silva	Bacteria	Proteobacteria	Alphaproteobacteria	Rickettsiales	Mitochondria			Mitochondria
MH396017.1924.3278	Bacteria;Proteobacteria;Alphaproteobacteria;Rickettsiales;Mitochondria	Silva	Bacteria	Proteobacteria	Alphaproteobacteria	Rickettsiales	Mitochondria			Mitochondria
MH396018.1925.3301	Bacteria;Proteobacteria;Alphaproteobacteria;Rickettsiales;Mitochondria	Silva	Bacteria	Proteobacteria	Alphaproteobacteria	Rickettsiales	Mitochondria			Mitochondria
MH396019.1912.3268	Bacteria;Proteobacteria;Alphaproteobacteria;Rickettsiales;Mitochondria	Silva	Bacteria	Proteobacteria	Alphaproteobacteria	Rickettsiales	Mitochondria			Mitochondria
MH396020.1932.3288	Bacteria;Proteobacteria;Alphaproteobacteria;Rickettsiales;Mitochondria	Silva	Bacteria	Proteobacteria	Alphaproteobacteria	Rickettsiales	Mitochondria			Mitochondria
MH396021.1913.3272	Bacteria;Proteobacteria;Alphaproteobacteria;Rickettsiales;Mitochondria	Silva	Bacteria	Proteobacteria	Alphaproteobacteria	Rickettsiales	Mitochondria			Mitochondria
MH396023.1896.3260	Bacteria;Proteobacteria;Alphaproteobacteria;Rickettsiales;Mitochondria	Silva	Bacteria	Proteobacteria	Alphaproteobacteria	Rickettsiales	Mitochondria			Mitochondria
MH396024.1881.3247	Bacteria;Proteobacteria;Alphaproteobacteria;Rickettsiales;Mitochondria	Silva	Bacteria	Proteobacteria	Alphaproteobacteria	Rickettsiales	Mitochondria			Mitochondria
MH396025.1874.3231	Bacteria;Proteobacteria;Alphaproteobacteria;Rickettsiales;Mitochondria	Silva	Bacteria	Proteobacteria	Alphaproteobacteria	Rickettsiales	Mitochondria			Mitochondria
MH577300.2896.4807	Bacteria;Proteobacteria;Alphaproteobacteria;Rickettsiales;Mitochondria	Silva	Bacteria	Proteobacteria	Alphaproteobacteria	Rickettsiales	Mitochondria			Mitochondria
MH620790.142231.144786	Bacteria;Proteobacteria;Alphaproteobacteria;Rickettsiales;Mitochondria	Silva	Bacteria	Proteobacteria	Alphaproteobacteria	Rickettsiales	Mitochondria			Mitochondria
MH798871.354357.356297	Bacteria;Proteobacteria;Alphaproteobacteria;Rickettsiales;Mitochondria	Silva	Bacteria	Proteobacteria	Alphaproteobacteria	Rickettsiales	Mitochondria			Mitochondria
MIQA02014120.1880.3365	Bacteria;Proteobacteria;Alphaproteobacteria;Rickettsiales;Mitochondria	Silva	Bacteria	Proteobacteria	Alphaproteobacteria	Rickettsiales	Mitochondria			Mitochondria
MJEQ01007024.29871.31770	Bacteria;Proteobacteria;Alphaproteobacteria;Rickettsiales;Mitochondria	Silva	Bacteria	Proteobacteria	Alphaproteobacteria	Rickettsiales	Mitochondria			Mitochondria
MJHO01000208.113903.115838	Bacteria;Proteobacteria;Alphaproteobacteria;Rickettsiales;Mitochondria	Silva	Bacteria	Proteobacteria	Alphaproteobacteria	Rickettsiales	Mitochondria			Mitochondria
MKYQ01000444.47422.49323	Bacteria;Proteobacteria;Alphaproteobacteria;Rickettsiales;Mitochondria	Silva	Bacteria	Proteobacteria	Alphaproteobacteria	Rickettsiales	Mitochondria			Mitochondria
MKYQ01001082.269733.271655	Bacteria;Proteobacteria;Alphaproteobacteria;Rickettsiales;Mitochondria	Silva	Bacteria	Proteobacteria	Alphaproteobacteria	Rickettsiales	Mitochondria			Mitochondria
MNCJ01002922.857112.859080	Bacteria;Proteobacteria;Alphaproteobacteria;Rickettsiales;Mitochondria	Silva	Bacteria	Proteobacteria	Alphaproteobacteria	Rickettsiales	Mitochondria			Mitochondria
MNCJ01006512.1657895.1659158	Bacteria;Proteobacteria;Alphaproteobacteria;Rickettsiales;Mitochondria	Silva	Bacteria	Proteobacteria	Alphaproteobacteria	Rickettsiales	Mitochondria			Mitochondria
MRBM01000363.28.1459	Bacteria;Proteobacteria;Alphaproteobacteria;Rickettsiales;Mitochondria	Silva	Bacteria	Proteobacteria	Alphaproteobacteria	Rickettsiales	Mitochondria			Mitochondria
MSJE01000194.15.1434	Bacteria;Proteobacteria;Alphaproteobacteria;Rickettsiales;Mitochondria	Silva	Bacteria	Proteobacteria	Alphaproteobacteria	Rickettsiales	Mitochondria			Mitochondria
U02970.1999.3672	Bacteria;Proteobacteria;Alphaproteobacteria;Rickettsiales;Mitochondria	Silva	Bacteria	Proteobacteria	Alphaproteobacteria	Rickettsiales	Mitochondria			Mitochondria
U06105.1.1448	Bacteria;Proteobacteria;Alphaproteobacteria;Rickettsiales;Mitochondria	Silva	Bacteria	Proteobacteria	Alphaproteobacteria	Rickettsiales	Mitochondria			Mitochondria
U29218.1.1374	Bacteria;Proteobacteria;Alphaproteobacteria;Rickettsiales;Mitochondria	Silva	Bacteria	Proteobacteria	Alphaproteobacteria	Rickettsiales	Mitochondria			Mitochondria
U29228.1.1375	Bacteria;Proteobacteria;Alphaproteobacteria;Rickettsiales;Mitochondria	Silva	Bacteria	Proteobacteria	Alphaproteobacteria	Rickettsiales	Mitochondria			Mitochondria
U29231.1.1372	Bacteria;Proteobacteria;Alphaproteobacteria;Rickettsiales;Mitochondria	Silva	Bacteria	Proteobacteria	Alphaproteobacteria	Rickettsiales	Mitochondria			Mitochondria
U29232.1.1375	Bacteria;Proteobacteria;Alphaproteobacteria;Rickettsiales;Mitochondria	Silva	Bacteria	Proteobacteria	Alphaproteobacteria	Rickettsiales	Mitochondria			Mitochondria
U67741.1.1464	Bacteria;Proteobacteria;Alphaproteobacteria;Rickettsiales;Mitochondria	Silva	Bacteria	Proteobacteria	Alphaproteobacteria	Rickettsiales	Mitochondria			Mitochondria
U79731.4208.5648	Bacteria;Proteobacteria;Alphaproteobacteria;Rickettsiales;Mitochondria	Silva	Bacteria	Proteobacteria	Alphaproteobacteria	Rickettsiales	Mitochondria			Mitochondria
U82636.1.1721	Bacteria;Proteobacteria;Alphaproteobacteria;Rickettsiales;Mitochondria	Silva	Bacteria	Proteobacteria	Alphaproteobacteria	Rickettsiales	Mitochondria			Mitochondria
U82637.1.1891	Bacteria;Proteobacteria;Alphaproteobacteria;Rickettsiales;Mitochondria	Silva	Bacteria	Proteobacteria	Alphaproteobacteria	Rickettsiales	Mitochondria			Mitochondria
U82638.1.1756	Bacteria;Proteobacteria;Alphaproteobacteria;Rickettsiales;Mitochondria	Silva	Bacteria	Proteobacteria	Alphaproteobacteria	Rickettsiales	Mitochondria			Mitochondria
[truncated: 1,065 more rows]

## Sheet: Tab.S3
Statistical output of models fitted in this study
Prokaryotic sequence read depth was rarefied at 2000
Tab.S3-A. Diversity analysis (α-diversity_Shannon index) of prokaryotes on seaweeds and their paired PBs biofilm
model structure ~ Substrate* Treatment* Timepoint + (1|Panel:bottle) ( p.adjust= "Holm" for pairwise comparison)
Anova table		Chisq	Df	Pr(>Chisq)
	Substrate	20.622	1	5.595e-06	***
	Treatment	8.3271	2	0.015552	*
	Timepoint	8.3242	1	0.003912	**
	Substrate:Treatment	9.8484	2	0.007269	**
	Substrate:Timepoint	0.8789	1	0.348509
	Treatment:Timepoint	0.8078	2	0.667702
	Substrate:Treatment:Timepoint	1.2139	2	0.545023
Pairwise comparisons
	Substrate:Treatment contrast	Estimate	Std. Error	Df	t ratio	Pr(>t)
	F. serratus: contrast Polycarbonate vs. Seaweed	-1.4699	0.326	42.1	-4.508	0.0001	***
	F. vesiculosus: contrast Polycarbonate vs. Seaweed	-1.0158	0.333	41.2	-3.053	0.004	**
	G. vermiculophylla: contrast Polycarbonate vs. Seaweed	-0.0683	0.326	42.1	-0.21	0.835
Tab.S3-B. Diversity analysis (α-diversity_shannon index) of prokaryotes on PBs and control filters
model structure ~ Treatment* Timepoint + (1|Panel:bottle), ( p.adjust= "Holm" for pairwise comparison)
Anova table		Chisq	Df	Pr(>Chisq)
	Treatment	0.5935	3	0.89791
	Timepoint	23.0176	1	1.605e-06	***
	Treatment:Timepoint	6.435	3	0.09226	.
Pairwise comparisons	contrast: Treatment	Estimate	Std. Error	Df	t ratio	Pr(>t)
	Control - F. serratus	-0.2184	0.366	21.9	-0.597	1
	Control - F. vesiculosus	-0.2799	0.375	22.9	-0.747	1
	Control - G. vermiculophylla	-0.1664	0.366	21.9	-0.455	1
	F. serratus - F. vesiculosus	-0.0615	0.378	19.6	-0.163	1
	F. serratus - G. vermiculophylla	0.052	0.37	18.7	0.141	1
	F. vesiculosus - G. vermiculophylla	0.1135	0.378	19.6	0.3	1
Tab.S3-C. Diversity analysis (α-diversity_Shannon index) of prokaryotes on seaweeds biofilm
model structure ~ Treatment* Timepoint + (1|Panel:bottle), ( p.adjust= "Holm" for pairwise comparison)
Anova table
		Chisq	Df	Pr(>Chisq)
	Treatment	15.5117	2	0.0004282	***
	Timepoint	1.3439	1	0.246339
	Treatment:Timepoint	1.169	2	0.557388
Pairwise comparisons
	contrast: Treatment	Estimate	Std. Error	Df	t ratio	Pr(>t)
	F. serratus - F. vesiculosus	0.363	0.364	14	0.999	0.3349
	F. serratus - G. vermiculophylla	1.367	0.364	14	3.76	0.0063	**
	F. vesiculosus - G. vermiculophylla	1.004	0.364	14	2.761	0.0306	*
Eukaryotic sequence read depth was rarefied at 100
Table.S3-D. Diversity analysis (α-diversity_Shannon index) of microalgae on seaweeds and their paired PBs biofilm
model structure ~ Substrate*Treatment* Timepoint + (1|Panel:bottle), ( p.adjust= "Holm" for pairwise comparison)
		Chisq	Df	Pr(>Chisq)
Anova table	Substrate	4.7465	1	0.02936	*
	Treatment	0.0371	2	0.98161
	Timepoint	0.0017	1	0.96687
	Substrate:Treatment	0.8132	2	0.66591
	Substrate:Timepoint	1.9947	1	0.15785
	Treatment:Timepoint	0.8114	2	0.6665
	Substrate:Treatment:Timepoint	0.0321	2	0.98405
Pairwise comparisons
		Estimate	Std. Error	Df	t ratio	Pr(>t)
	T1: contrast: Polycarbonate - Seaweed	-0.201	0.346	42	-0.582	0.5639
	T2: contrast: Polycarbonate - Seaweed	-0.904	0.358	43.3	-2.528	0.0152	*
Pairwise comparisons
	Substrate:Treatment contrast	Estimate	Std. Error	Df	t ratio	Pr(>t)
	F. serratus: contrast Polycarbonate vs. Seaweed	-0.751	0.428	42.4	-1.757	0.0862
	F. vesiculosus: contrast Polycarbonate vs. Seaweed	-0.667	0.437	41.4	-1.526	0.1346
	G. vermiculophylla: contrast Polycarbonate vs. Seaweed	-0.241	0.428	42.4	-0.563	0.5767
Table.S3-E. Diversity analysis (α-diversity_Shannon index) of microalgae on PBs and control filters
Anova table
		Chisq	Df	Pr(>Chisq)
	Treatment	0.2004	3	0.97752
	Timepoint	3.1737	1	0.07483	.
	Treatment:Timepoint	1.7101	3	0.63469
Table.S3-F. Diversity analysis (α-diversity_Shannon index) of microalgae on seaweeds biofilm
Anova table		Chisq	Df	Pr(>Chisq)
	Treatment	0.2971	2	0.86195
	Timepoint	3.3916	1	0.06553	.
	Treatment:Timepoint	0.7315	2	0.69368	.
Reports are written in the syntax of the R package LME4(1.1-35.3), and ImerTest (3.1-3). P-values < 0.05 are displayed in bold and with stars (. < 0.1, * < 0.05, ** < 0.01 and *** < 0.001).

## Sheet: Tab.S4
Tab.S4-A. Statistical output of models fitted in this study. Enumeration of microalgae observed on PBs and control filters (average value of 5 microscopic observations per filter_Tab.S4-B)
model structure ~ Treatment* Timepoint + (1|Panel:bottle)
Anova table
		Chisq	Df	Pr(>Chisq)
	Treatment	1.691	3	0.638936
	Timepoint	10.6879	1	0.001078	**
	Treatment:Timepoint	0.3373	3	0.952875
Reports are written in the syntax of the R package LME4(1.1-35.3). P-values < 0.05 are displayed in bold and with stars (. < 0.1, * < 0.05, ** < 0.01 and *** < 0.001).
Tab.S4-B. Number of enumerated microalgae on PBs and control filters over two experiments. Count 1 to 5 represent 5 replicates per filter. Each replicate covered 2.327 square millimeter area of the filter.
SampleID	Panel	bottle	Treatment	Timepoint	Duration_Day	count1	count2	count3	count4	count5	Average_count	Total_count	Count_Area_square_mm
ContPCT1-21	P2	B1	Cont	T1	7	31	30	30	12	15	24	118	2.327
VesPCT1-22	P2	B2	Ves	T1	7	220	281	102	156	81	168	840	2.327
AgarPCT1-23	P3	B1	Agar	T1	7	31	55	21	20	15	28	142	2.327
ContPCT1-24	P3	B2	Cont	T1	7	50	37	19	31	47	37	184	2.327
AgarPCT1-25	P4	B1	Agar	T1	7	192	295	254	220	247	242	1208	2.327
SerPCT1-26	P4	B2	Ser	T1	7	47	34	107	96	22	61	306	2.327
SerPCT1-27	P5	B1	Ser	T1	7	42	130	32	142	119	93	465	2.327
AgarPCT1-29	P6	B1	Agar	T1	7	107	54	89	55	13	64	318	2.327
AgarPCT1-30	P6	B2	Agar	T1	7	107	54	89	55	13	64	318	2.327
SerPCT1-31	P7	B1	Ser	T1	7	112	30	33	62	135	74	372	2.327
VesPCT1-32	P7	B2	Ves	T1	7	14	7	12	12	5	10	50	2.327
ContPCT1-33	P8	B1	Cont	T1	7	77	55	40	73	55	60	300	2.327
VesPCT1-34	P8	B2	Ves	T1	7	49	55	64	87	12	53	267	2.327
VesPCT1-35	P9	B1	Ves	T1	7	86	83	104	181	77	106	531	2.327
AgarPCT1-36	P9	B2	Agar	T1	7	367	377	250	219	347	312	1560	2.327
SerPCT1-37	P10	B1	Ser	T1	7	51	31	49	59	86	55	276	2.327
SerPCT1-38	P10	B2	Ser	T1	7	147	112	189	222	136	161	806	2.327
SerPCT1-39	P11	B1	Ser	T1	7	305	106	119	101	106	147	737	2.327
ContPCT1-40	P11	B2	Cont	T1	7	367	137	196	221	328	250	1249	2.327
AgarPCT1-41	P12	B1	Agar	T1	7	216	310	266	230	344	273	1366	2.327
VesPCT1-42	P12	B2	Ves	T1	7	108	138	75	142	238	140	701	2.327
ContPCT1-43	P13	B1	Cont	T1	7	17	118	15	25	14	38	189	2.327
ContPCT1-44	P13	B2	Cont	T1	7	20	12	5	6	5	10	48	2.327
ContPCT2-64	P1	B1	Cont	T2	14	53	70	144	34	145	89	446	2.327
ContPCT2-65	P1	B2	Cont	T2	14	219	80	303	83	170	171	855	2.327
ContPCT2-66	P2	B1	Cont	T2	14	877	1115	99	239	570	580	2900	2.327
VesPCT2-67	P2	B2	Ves	T2	14	234	97	300	187	110	186	928	2.327
AgarPCT2-68	P3	B1	Agar	T2	14	573	357	244	696	374	449	2244	2.327
ContPCT2-69	P3	B2	Cont	T2	14	357	11	35	17	305	145	725	2.327
AgarPCT2-70	P4	B1	Agar	T2	14	1096	534	496	483	325	587	2934	2.327
SerPCT2-71	P4	B2	Ser	T2	14	177	417	270	166	640	334	1670	2.327
SerPCT2-72	P5	B1	Ser	T2	14	724	269	720	808	936	691	3457	2.327
VesPCT2-73	P5	B2	Ves	T2	14	269	218	223	173	175	212	1058	2.327
AgarPCT2-74	P6	B1	Agar	T2	14	283	263	637	321	407	382	1911	2.327
AgarPCT2-75	P6	B2	Agar	T2	14	107	164	205	235	115	165	826	2.327
SerPCT2-76	P7	B1	Ser	T2	14	42	32	12	14	44	29	144	2.327
VesPCT2-77	P7	B2	Ves	T2	14	153	157	264	187	219	196	980	2.327
ContPCT2-78	P8	B1	Cont	T2	14	364	486	490	293	529	432	2162	2.327
VesPCT2-79	P8	B2	Ves	T2	14	202	67	104	117	81	114	571	2.327
VesPCT2-80	P9	B1	Ves	T2	14	211	291	217	308	259	257	1286	2.327
AgarPCT2-81	P9	B2	Agar	T2	14	513	589	310	425	67	381	1904	2.327
SerPCT2-82	P10	B1	Ser	T2	14	316	360	260	264	119	264	1319	2.327
SerPCT2-83	P10	B2	Ser	T2	14	35	9	7	47	70	34	168	2.327
SerPCT2-84	P11	B1	Ser	T2	14	43	30	20	25	24	28	142	2.327
ContPCT2-85	P11	B2	Cont	T2	14	348	97	122	38	119	145	724	2.327
AgarPCT2-86	P12	B1	Agar	T2	14	16	28	46	18	64	34	172	2.327
VesPCT2-87	P12	B2	Ves	T2	14	1107	872	800	725	1073	915	4577	2.327
ContPCT2-88	P13	B1	Cont	T2	14	109	63	44	43	37	59	296	2.327
ContPCT2-89	P13	B2	Cont	T2	14	169	204	280	244	205	220	1102	2.327

## Sheet: Tab.S5
Prokaryotic community was rarefied at 2000 sequence read depth
Tab.S5-A. PERMANOVA to compare a pair set of seaweeds and their PBs after removal of control (68 samples)
adonis2 formula ( bray_dist ~ Substrate * Treatment * Timepoint, , strata = Panel:bottle, permutations = 9999, method = "bray")
Main effect	Df	Sum Of Sqs	R2	F	Pr(>F)	Significance
Substrate	1	4.1162	0.18201	19.0731	0.0001	***
Treatment	2	1.934	0.08552	4.4808	0.0001	***
Timepoint	1	0.8681	0.03839	4.0225	0.0006	***
Interaction terms
Substrate:Treatment	2	1.2578	0.05562	2.9141	0.0007	***
Substrate:Timepoint	1	0.637	0.02817	2.9516	0.004	**
Treatment:Timepoint	2	0.5575	0.02465	1.2916	0.1578
Substrate:Treatment:Timepoint	2	0.512	0.02264	1.1862	0.2335
Residual	59	12.7328	0.56302
Total	70	22.6153	1
pairwise.adonis2 (bray_dist ~ Treatment , factors = Treatment, strata = 18 , perm = 9999, p.adjust= "Holm", method = "bray")
Pairs	Df	Sum Of Sqs	R2	F	Pr(>F)	sig
G. vermiculophylla vs F. serratus	1	1.2741	0.08349	4.1903	0.001	***
G. vermiculophylla vs F. vesiculosus	1	1.3697	0.09111	4.5111	0.001	***
F. serratus vs F. vesiculosus	1	0.2514	0.018	0.825	0.668
Tab.S5-B. PERMANOVA to compare all PBs and control filters
adonis2 formula (bray_dist ~ Treatment*Timepoint , permutations = 9999, method="bray", strata = Panel:bottle)
Main effect	Df	Sum Of Sqs	R2	F	Pr(>F)	Significance
Treatment	3	0.6323	0.07001	1.3194	0.0001	***
Timepoint	1	1.4215	0.15739	8.899	0.0001	***
Treatment:Timepoint	3	0.4289	0.04749	0.895	0.6619
Residual	41	6.5494	0.72512
Total	48	9.0321	1
pairwise.adonis2 (bray_dist ~ Treatment , factors = Treatment, strata = 7 , perm = 9999, p.adjust= "Holm", method = "bray")
Pairs	Df	Sum Of Sqs	R2	F	Pr(>F)	sig
G. vermiculophylla_vs_Control	1	0.2851	0.05776	1.4713	0.048	*
G. vermiculophylla_vs_F.serratus	1	0.2276	0.0565	1.3173	0.051	.
G. vermiculophylla_vs_F. vesiculosus	1	0.1949	0.04836	1.0671	0.157
Control_vs_F. serratus	1	0.2169	0.04536	1.1403	0.146
Control_vs_F. vesiculosus	1	0.1783	0.03733	0.8919	0.376
F. serratus_vs_F. vesiculosus	1	0.1534	0.03931	0.8593	0.436
Tab.S5-C. PERMANOVA to compare seaweeds biofilm composition
Adonis formula (bray_dist ~ Treatment * Timepoint, strata =Panel:bottle , permutations = 9999, method="bray")
Main effect	Df	Sum Of Sqs	R2	F	Pr(>F)	Significance
Treatment	2	2.7398	0.23872	5.5208	0.0002	***
Timepoint	1	0.5576	0.04858	2.2472	0.0003	***
Interaction terms
Treatment:Timepoint	2	0.7356	0.06409	1.4822	0.0194	*
Residual	30	7.4441	0.6486
Total	35	11.4771	1
pairwise.adonis2 (bray_dist ~ Treatment , factors = Treatment, strata = 18 , perm = 9999, p.adjust= "Holm", method = "bray")
Pairs	Df	Sum Of Sqs	R2	F	Pr(>F)	sig
G. vermiculophylla_vs_F. serratus	1	1.846	0.24573	7.1674	0.001	***
G. vermiculophylla_vs_F. vesiculosus	1	1.9916	0.26575	7.9625	0.001	***
F. serratus_vs_F. vesiculosus	1	0.2722	0.04138	0.9496	0.484
Eukaryotic community was rarefied at 100 sequence read depth
Tab.S5-D. PERMANOVA to compare a pair set of seaweeds and their PBs after removal of control (68 samples)
Adonis formula (bray_dist ~ Treatment * Timepoint, strata = Panel:bottle, permutations = 9999, method = "bray")
Main effect	Df	Sum Of Sqs	R2	F	Pr(>F)	Significance
Substrate	1	2.4627	0.19078	18.6492	0.0001	***
Treatment	2	0.7893	0.06115	2.9887	0.0001	***
Timepoint	1	0.8787	0.06807	6.6541	0.0002	***
Interaction terms
Substrate:Treatment	2	0.5136	0.03979	1.9447	0.04	*
Substrate:Timepoint	1	0.5715	0.04428	4.3282	0.0009	***
Treatment:Timepoint	2	0.1605	0.01244	0.6078	0.8766
Substrate:Treatment:Timepoint	2	0.1372	0.01063	0.5196	0.9328
Residual	56	7.3949	0.57287
Total	67	12.9085	1
pairwise.adonis2 (bray_dist ~ Treatment , factors = Treatment, strata = 18 , perm = 9999, p.adjust= "Holm", method = "bray")
Pairs	Df	Sum Of Sqs	R2	F	Pr(>F)	sig
G. vermiculophylla_vs_F. serratus	1	0.5461	0.06405	3.0112	0.007	**
[truncated: 33 more rows]

## Sheet: Tab.S6
Prokaryotic community was rarefied at 2000 sequence read depth
[truncated: 59 more rows]

[truncated: 7 more sheets: Tab.S7-A, Tab.S7-B, Tab.S8, Tab.S9, Tab.S10, Tab.S11, Tab.S12]
